# Supplementary material for: Screening, identification and interaction analysis of key MicroRNAs and genes in Asthenozoospermia
Source: Int J Med Sci. 2021 Feb 6;18(7):1670–9. doi: 10.7150/ijms.54460 (PMC7976570; doi:10.7150/ijms.54460)
Supplement: Supplementary file 1 — Supplementary tables. [file ijmsv18p1670s1.xlsx]

## Sheet: SI Table 1
Cheng Wang 2011
miRNAs	Regulation
miR-193a	Up
miR-106b	Up
miR-21	Up
miR-34c	Up
miR-532	Up
miR-181a	Up
miR-146b	Up
miR-890	Up
miR-374b	Up
miR-122	Up
miR-509	Up
miR-19b	Up
miR-513a	Up
miR-9	Down
miR-124	Down
miR-1	Down
miR-495	Down
miR-219-2	Down
miR-128	Down

## Sheet: SI Table 2
Masood Abu-Halima 2013
miRNAs	Regulation
let-7d	Up
let-7e	Up
let-7f	Up
miR-103	Up
miR-125a-5p	Up
miR-1274a	Up
miR-130b	Up
miR-141	Up
miR-146a	Up
miR-148a	Up
miR-151-3p	Up
miR-17	Up
miR-185	Up
miR-193a-3p	Up
miR-193b	Up
miR-200a	Up
miR-200b	Up
miR-20b	Up
miR-210	Up
miR-22	Up
miR-23b	Up
miR-24	Up
miR-26a	Up
miR-26b	Up
miR-27a	Up
miR-27b	Up
miR-29a	Up
miR-29b	Up
miR-29c	Up
miR-30a	Up
miR-30d	Up
miR-30e	Up
miR-3159	Up
miR-320b	Up
miR-320e	Up
miR-324-5p	Up
miR-331-3p	Up
miR-361-3p	Up
miR-361-5p	Up
miR-363	Up
miR-374a	Up
miR-374b	Up
miR-4286	Up
miR-429	Up
miR-4324	Up
miR-497	Up
miR-520b	Up
miR-92a	Up
miR-98	Up
miR-99a	Up
miR-122	Down
miR-1231	Down
miR-127-3p	Down
miR-1281	Down
miR-1299	Down
miR-1470	Down
miR-1825	Down
miR-1973	Down
miR-2861	Down
miR-3154	Down
miR-33b	Down
miR-34b	Down
miR-3613-3p	Down
miR-3614-5p	Down
miR-3679-5p	Down
miR-3682	Down
miR-3917	Down
miR-4290	Down
miR-4298	Down
miR-4312	Down
miR-4313	Down
miR-550a	Down
miR-572	Down
miR-575	Down
miR-638	Down
miR-671-5p	Down
miR-939	Down

## Sheet: SI Table 3
Albert Salas-Huetos 2015
miRNAs	Regulation
miR-548c	Up
miR-143	Up
miR-548d	Up
miR-616	Up
miR-548b	Up
miR-520d	Up
miR-591	Up
miR-605	Up
miR-27a	Up
miR-1303	Up
miR-770	Up
miR-370	Up
miR-604	Up
miR-939	Up
miR-432	Up
miR-1275	Up
miR-19b-1	Up
miR-1254	Up
miR-212	Up
miR-636	Up
miR-572	Up
miR-1255b	Up
miR-324	Up
miR-638	Up
miR-491	Up
miR-342	Down
miR-520h	Down
miR-629	Down
miR-942	Down
miR-184	Down
miR-34b	Down

## Sheet: SI Table 4
Zohreh Heidary 2019
miRNAs	Regulation
miR-206	Up
miR-1	Up
miR-888	Up
miR-1299	Up
miR-625	Down
miR-7153	Down
miR-328	Down
miR-92b	Down
miR-27a	Down
miR-143	Down
miR-194	Down
miR-1273	Down
miR-197	Down
miR-296	Down
miR-6510	Down
miR-3609	Down
miR-4326	Down
miR-26b	Down

## Sheet: SI Table 5
GeneID	Log2FC
TMEM107	6.68065
CASC16	6.31677
DCAF12L2	6.28011
LRATD1	6.06315
LOC338694	5.99193
RGS1	5.98236
AGL	5.9542
SH3RF1	5.95161
RNF123	5.9489
RFXAP	5.9472
DLX5	5.81723
RBM3	5.70895
ATP11A	5.70895
DENND1B	5.70242
LOC101928618	5.67243
EP300-AS1	5.66959
GCNT2	5.66838
ZNF287	5.65821
GNB5	5.65284
SHTN1	5.59729
DBR1	5.59096
BLNK	5.57635
SYNE4	5.56194
LINC01215	5.54338
FSIP2-AS2	5.52774
ENTPD3	5.52356
NT5C2	5.49938
CLCA2	5.47213
DAAM2-AS1	5.44976
GABRG1	5.44956
BEND4	5.43155
LOC100506258	5.42884
TMEM68	5.41785
LINC02656	5.41785
PAPOLA	5.37938
SPOCK1	5.37504
PBOV1	5.36729
TRMT1L	5.36678
LINC02123	5.36257
DCAF13	5.36146
IRX3	5.35755
LINC00622	5.35504
DCLK1	5.32707
GLMP	5.30858
EFS	5.29211
GABRG2	5.28848
ZNF808	5.28276
AP1S3	5.25873
LOC102723704	5.24582
PIR	5.23777
MTUS2-AS1	5.22542
RELL1	5.21723
NCF4	5.19858
PHF12	5.19124
CACNB2	5.17437
LOC100505549	5.1565
DMBX1	5.11825
HEPH	5.10434
OR1J4	5.10154
ZNF33A	5.09686
C17orf82	5.09572
SOWAHA	5.08496
OR2B2	5.06967
SERPINI2	5.06609
TVP23B	5.06301
CCKBR	5.0607
ADRB1	5.06041
GLOD5	5.05889
KLHL8	5.04696
KCNQ1-AS1	5.04439
MIA3	5.04303
ATE1	5.03562
OTUD7A	5.03185
GABARAPL3	5.02764
PCMTD2	5.02587
ADAT2	5.00817
RLN1	4.99202
METTL5	4.99163
DCXR	4.98908
ZNF655	4.98569
TAS2R10	4.98489
PROCR	4.98489
AQP4-AS1	4.95842
YPEL2	4.94571
GRHPR	4.94555
FRG1JP	4.94251
NUDT10	4.93717
SLC26A4-AS1	4.93618
NDUFAF6	4.93618
DIRC1	4.93618
STK26	4.93074
GPX8	4.9245
C5orf22	4.90689
DPT	4.9048
LINC02433	4.89885
TMEM43	4.8964
AFAP1	4.88827
GCM2	4.88101
TTC8	4.87832
ZNF362	4.87681
GLRB	4.87619
CLCA4	4.8646
LINC00867	4.85383
DDHD2	4.84298
NCOA5	4.84197
STATH	4.83794
SOX2-OT	4.83007
RPP14	4.81526
TFAP2A	4.81233
TTLL11	4.80735
ERVV-1	4.79979
AKAP8	4.79751
CXCL3	4.79666
C1orf53	4.79008
PANK1	4.78338
MCF2L2	4.77934
IFNA5	4.77698
AXIN2	4.77683
SLC6A3	4.77302
CLEC4C	4.77083
KIF9-AS1	4.76278
SLC38A4	4.7625
LINC00052	4.76199
HOXA5	4.76116
B3GALNT2	4.75489
EGFEM1P	4.75132
NCKAP1	4.74147
RNF220	4.74076
NR2F6	4.7359
GALNT12	4.73245
RUSC1-AS1	4.73147
LOC105369167	4.72676
SUSD6	4.72465
NLRC5	4.72362
SHISA2	4.72338
NLRP3	4.71516
KCND1	4.70212
SRGAP2C	4.70044
TRIM5	4.70044
STRIP1	4.69215
PCDH8	4.68557
POLE3	4.68416
ZNF517	4.68403
ZNF280A	4.6839
PLA2G5	4.6837
KRT78	4.68326
MOGS	4.67243
ANKRD26	4.67145
HEBP2	4.66795
LOC100506282	4.66178
GRSF1	4.66085
DUOX1	4.66059
DNMBP	4.65535
AGBL3	4.65491
MACROD2	4.65455
SERTAD2	4.65076
MFSD3	4.64829
SYT17	4.64511
ADAM1A	4.63614
TULP4	4.6311
LOC644135	4.62449
ZW10	4.6218
HAUS7	4.61891
NHLRC3	4.61471
FBXL3	4.61117
DCUN1D3	4.60881
TMEM185A	4.60815
POLI	4.6079
MIR99AHG	4.59991
ZNF571	4.59163
ABHD15	4.59042
OSBPL3	4.58925
CASZ1	4.58496
PACC1	4.58195
ODAM	4.57827
SAMD5	4.57773
PCLO	4.57424
GLYCTK	4.56986
ERMAP	4.56571
LOC440173	4.564
TOP1P2	4.55842
MCF2	4.558
IL9	4.54973
FOCAD	4.54844
ZNF99	4.54273
CLN8	4.54029
DUSP5P1	4.53694
TMPRSS11E	4.53557
KCNK13	4.52925
FGB	4.52479
CNTNAP2-AS1	4.51964
BTLA	4.51683
SLITRK5	4.51457
TOLLIP-AS1	4.50443
LOC728743	4.50335
LYSMD3	4.5025
OCLN	4.50135
RNF227	4.49785
LOC101926913	4.48938
CECR9	4.48308
DNAH11	4.48266
ACOX1	4.47411
SPATA31E1	4.46597
TAS2R16	4.46566
SILC1	4.45943
LINC01843	4.45709
SGTB	4.45474
EPB41	4.45085
SETBP1	4.44767
FGF13-AS1	4.44422
BBS9	4.44294
ADIPOQ	4.44057
ACTN4	4.4398
RAC2	4.43911
DUSP19	4.43063
ANXA2P1	4.42836
SCN1A	4.42786
LINC01093	4.42291
TMC1	4.41895
PHACTR2	4.41785
APMAP	4.41443
ZNF662	4.41151
BRIP1	4.41093
DLX6	4.40939
SMAD5	4.40575
GYS2	4.40145
ARHGAP25	4.39803
C11orf42	4.39232
GPR101	4.39003
IL36A	4.38879
PBDC1	4.38827
GABPB2	4.38752
ANKFY1	4.38722
MANBA	4.38658
PANK3	4.38343
PEX1	4.38313
EID2	4.38171
ENPP4	4.38143
TMEM65	4.38014
PATJ	4.38
LINC00619	4.37672
MINDY3	4.37504
SKIV2L	4.37156
ABHD17C	4.36712
IGSF1	4.3643
FAM114A1	4.36304
SYT8	4.36296
PPP1R3A	4.3599
CD99P1	4.3566
FUT4	4.35414
LINC02172	4.35303
MAML3	4.3505
LINC00244	4.34941
PBX1	4.34792
LINC02347	4.34746
ARHGAP39	4.34577
GPR22	4.34453
SIGLEC11	4.34282
PCOLCE2	4.34147
MPP1	4.33678
BTBD1	4.33442
LINC01607	4.3339
DLG5-AS1	4.3322
CCDC113	4.33039
PYM1	4.33032
LINC01169	4.32536
SERPINB4	4.32193
HIKESHI	4.32193
LY6E-DT	4.31741
SIGMAR1	4.31711
ALG2	4.31711
MCOLN1	4.3159
ZNHIT1	4.3158
ZNF738	4.31316
MCCC2	4.31288
SPRED2	4.31079
ABCA13	4.31049
SOX3	4.30778
LINC00852	4.30743
WNT8B	4.30616
JAZF1-AS1	4.30518
KRT19P2	4.30238
FTHL17	4.30212
FGF7	4.29956
SAP30BP	4.29317
TTN-AS1	4.29002
CHL1	4.28787
DGKQ	4.28428
C9orf152	4.28322
DBIL5P2	4.27798
HSPB7	4.27684
ESRP1	4.27638
STAB2	4.27367
FZD4	4.26765
OR7A5	4.2676
GAREM2	4.2658
TMEM61	4.26554
METTL7A	4.26246
EGR4	4.25939
SPANXA2-OT1	4.25658
NAIF1	4.25634
GK5	4.25315
ANKRD30B	4.24793
ZNF573	4.24562
TCEAL2	4.24345
H3C2	4.24286
ATP13A1	4.24184
BEST4	4.23704
ZFP3	4.2303
PKD2	4.22882
TRPA1	4.22677
NAPA-AS1	4.21917
NRTN	4.21723
CTSW	4.2115
HPF1	4.21108
RBMS3-AS3	4.20945
BLZF1	4.20568
PHRF1	4.20344
RSU1P2	4.20163
GREM2	4.18914
DHX29	4.18888
KIRREL3-AS3	4.18741
FUCA1	4.18322
TLE5	4.17944
SMPDL3B	4.17414
ATF7IP2	4.17269
PEX19	4.16993
ZNF233	4.16993
STK24-AS1	4.16993
VWDE	4.16419
ITGB2-AS1	4.1639
KIAA0319L	4.16363
LINC00485	4.16189
FLII	4.16189
LOC101928417	4.16046
KANK3	4.15694
MOS	4.15325
FLJ16779	4.15265
PRDM16	4.152
LOC101927365	4.15094
LOC93622	4.13876
GSDME	4.13856
KIF21B	4.13841
LINC01141	4.13706
TMEM47	4.13578
HLA-DRB4	4.13443
ENOX2	4.13245
DSC1	4.13124
TEX12	4.12928
ASAH2B	4.1224
LZTFL1	4.12102
MRGPRX3	4.11944
LAMTOR2	4.11698
URB1	4.11548
CNTN3	4.11221
PCDHB2	4.11151
OR2L1P	4.11085
ADSL	4.11075
TNFRSF14-AS1	4.10901
PCDHGA3	4.10483
LCAT	4.10434
IMPAD1	4.10329
SPIN4	4.10281
LRP11	4.10046
HRH2	4.09771
MEOX2	4.09741
EDA	4.09486
SCN2B	4.0914
RMI1	4.08944
GDAP2	4.08913
LOC643201	4.08746
DYRK2	4.08192
MYO5C	4.08037
LINC00621	4.07773
ZNF788P	4.07435
CTNNBIP1	4.07354
PP12613	4.07325
LONRF3	4.07223
ZNF821	4.07215
SRCIN1	4.06878
BTNL9	4.06848
MDGA2	4.06805
GOLT1B	4.06563
RHNO1	4.06369
FTO	4.06161
SELENOF	4.06111
EIF2AK4	4.0602
SP4	4.06005
AGR2	4.05781
FBXO3	4.05469
SLC18B1	4.05247
MYH13	4.04439
SLC4A3	4.04357
ZNF343	4.03892
TYSND1	4.03679
SLITRK2	4.03165
STK11IP	4.02975
CHMP2A	4.02857
LRTM2	4.02764
PSMD5	4.02628
LOC101928554	4.02385
TWISTNB	4.01886
TAB3	4.0152
CASP4	4.01417
UTP25	4.01217
COBL	4.00782
PNPLA1	4.00749
LOC105370832	4.00545
ZNF7	4.00353
FAM111B	4
CYP51A1-AS1	4
RABEPK	3.99607
TCEA3	3.99583
FCGR1A	3.99548
ABCD2	3.99469
CA5A	3.99118
PSMA3	3.98903
SPTY2D1	3.98844
TSLP	3.98706
ZNF84-DT	3.98658
KLHDC2	3.98391
CCDC85A	3.98284
HNF1A	3.98159
DDX60L	3.98089
COL19A1	3.97936
LOC105378568	3.97912
LINC02065	3.97336
HMHB1	3.97269
MSC-AS1	3.97154
XDH	3.97053
PURB	3.96893
CABLES1	3.96809
GPD1	3.96782
LOC100130964	3.96578
SERPINE1	3.96153
TTC30A	3.96
POLR3A	3.95664
SUPT4H1	3.95297
XYLT1	3.95174
PCDH15	3.95146
PBX4	3.94753
PEPD	3.9466
SGPP2	3.94486
IFITM3	3.94251
CEACAM7	3.93664
UBE2Q1	3.93411
INAFM2	3.93411
TSPO2	3.93348
LOC285889	3.93198
MAGEE2	3.93074
BBS12	3.92892
SIGLEC9	3.92811
CDRT1	3.926
ADAMTS14	3.926
OR11A1	3.926
CLRN1-AS1	3.926
HECW2-AS1	3.9251
OR2S2	3.92283
IRF7	3.9224
ZNF711	3.91698
KCNJ9	3.91602
BTBD18	3.91602
ATP6V1G2	3.91545
B3GNT2	3.91467
HBQ1	3.914
LINC00507	3.91222
ZDHHC11	3.91136
PCBD1	3.90989
ZFYVE21	3.90942
GTF3C5	3.90689
TRAF7	3.90548
STXBP1	3.90207
FUNDC1	3.90087
LCAL1	3.89699
PRELID1	3.89596
HYDIN	3.89429
HAND2-AS1	3.89383
LINC02421	3.89308
SERPINB2	3.89142
TMEM182	3.8893
SKA3	3.88753
C20orf202	3.88554
POGZ	3.88435
DTD2	3.88408
OR2B3	3.88066
E2F5	3.87992
YIPF4	3.87915
LOC101930149	3.87915
FKTN	3.87915
SLC30A2	3.87629
ATP4A	3.87573
SLC18A1	3.87447
BOK	3.87321
ADGRB3	3.87213
CXCL2	3.87173
CENPC	3.87036
SP7	3.87003
GNG11	3.86994
LOC101928673	3.86987
HTN3	3.8679
CCDC61	3.86692
PCDHGB6	3.86673
HOXD12	3.86581
HTRA3	3.86479
CD3G	3.86224
NMUR1	3.8618
LINC01722	3.8597
LEP	3.85371
RP1L1	3.85345
NID2	3.85345
CYP1A1	3.85244
GARNL3	3.852
ZBTB43	3.85148
LINC01419	3.85086
SLC35E3	3.84753
PSPH	3.84645
LOC101928230	3.84549
LINC00689	3.84491
KDM2B	3.84447
MYF6	3.84347
VAC14-AS1	3.8413
KRT19	3.8401
MFNG	3.83735
CHMP4B	3.83668
KHK	3.83544
LINC00508	3.83339
SLC2A2	3.83289
TLL1	3.82443
MSANTD1	3.82323
PIK3CD-AS2	3.82134
RAPGEF1	3.81876
LINC01213	3.81816
NPTN	3.81669
TXLNGY	3.81558
SPINK4	3.81497
MRPL19	3.81225
LINC01922	3.81203
HHEX	3.81183
DDX51	3.81173
CFLAR-AS1	3.81079
USP13	3.80735
PARP15	3.80735
BOLA3	3.80506
MED9	3.80423
CYP4F8	3.79909
COX6A2	3.79831
FAM135A	3.79812
ALOX5	3.79658
LSM2	3.79617
C15orf62	3.79064
TMEM161B-AS1	3.79008
PGLYRP1	3.78948
SPOP	3.7874
NBAT1	3.7851
ARNTL2-AS1	3.78274
SH2D1B	3.782
SAA3P	3.78189
RPLP2	3.77779
POLH	3.77479
HNRNPUL1	3.77372
LINC01023	3.77069
ZFYVE19	3.76984
KLRG1	3.76487
MOAP1	3.7625
PLEKHH1	3.76184
GCHFR	3.76172
EXOSC2	3.7606
FRMD6	3.75489
LINC01676	3.7537
TSPY26P	3.75304
H1-10	3.75023
INA	3.74894
CER1	3.74698
AFDN	3.74695
LINC00698	3.74651
KLHL1	3.74643
UBR7	3.74616
TRIM65	3.74595
UBE2Q2	3.74574
PIGW	3.74565
GATD3A	3.74538
PCED1B-AS1	3.74311
ACACA	3.74024
LINC02504	3.74024
MIR622	3.73954
LOC100294145	3.73922
DIPK1C	3.73853
CFAP46	3.73755
ONECUT1	3.73312
FAM200A	3.73286
HMCN1	3.72792
EGOT	3.72562
PYHIN1	3.72535
LPIN2	3.72429
ITFG2	3.72403
SLITRK3	3.72362
LINC00964	3.72338
SCRN2	3.72247
CELF4	3.72247
MYBBP1A	3.72224
C20orf96	3.72048
EPN2-AS1	3.71786
DLX1	3.71786
CLK1	3.71741
BRSK2	3.71716
POU5F1B	3.71457
GPIHBP1	3.71239
ANKUB1	3.7122
GLUD2	3.71107
DACT2	3.71068
HOGA1	3.70758
DDIT4L	3.70584
GYPB	3.70512
TRIM68	3.70365
CCDC24	3.70336
LINC02232	3.70261
SLC6A9	3.70044
LINC02688	3.70044
SMTN	3.69808
SHMT1	3.69773
HTN1	3.69599
HSPC324	3.69488
RUNX3	3.69093
RUSC1	3.69057
NYNRIN	3.69032
SCG3	3.68777
ELOVL3	3.68523
KRT5	3.6845
MSANTD4	3.68416
PPP2R5A	3.67964
SLC13A1	3.67948
FSIP2	3.67903
LINC00558	3.67807
N4BP3	3.67713
CDH8	3.67409
COPS7B	3.67395
EPPK1	3.67243
DAB1	3.67129
CTD-2194D22.4	3.67094
TMEM168	3.67076
SNTA1	3.66888
METTL27	3.66641
A1CF	3.66602
C11orf45	3.66107
FOXD3	3.65862
JAKMIP1	3.65821
FAM3A	3.65274
APLN	3.65093
TENT5B	3.65025
AFP	3.64909
PF4V1	3.64689
GMNC	3.64134
PYY	3.63941
SLC29A4	3.63787
ZNF154	3.63472
PTPRT	3.63472
NDNF	3.63452
NUDT13	3.63421
MMP25-AS1	3.63227
TAF1A-AS1	3.63156
GJD2	3.63037
SLC17A3	3.62527
RGS9BP	3.6231
ALDH1A3	3.62094
ISX	3.61667
WEE1	3.61644
LMO4	3.61611
TPM1	3.61391
ANG	3.61024
SLC17A8	3.61005
RBM4B	3.60827
TRIM23	3.60815
CTCFL	3.60768
CCNE2	3.60602
LOC157273	3.60486
DRG2	3.60156
LINC01799	3.60112
CYP27B1	3.5977
CPEB2-DT	3.59323
LOC100505918	3.59202
PDIA4	3.58933
SH3RF3-AS1	3.58763
ARSF	3.58496
LINC02026	3.58496
GBP3	3.58496
ADRA2A	3.58496
CEP97	3.58311
DHRS7	3.58251
SP8	3.58223
PRRC2B	3.58184
GABRA2	3.58131
LRRC47	3.58069
LINC01831	3.57845
PDE2A	3.57693
DPYS	3.57347
LOC101929473	3.57075
JPX	3.56986
NSUN2	3.56515
MIR1915HG	3.56515
MAGT1	3.56478
BTN3A3	3.56478
THEM5	3.56294
HTR3A	3.56253
AS3MT	3.5621
LGR5	3.56188
LTO1	3.56166
IFNAR1	3.55859
TMEM45B	3.55542
PNKD	3.55482
IFNB1	3.55459
DOCK2	3.55459
JADE2	3.55313
MPP4	3.55141
LINC01012	3.5509
RNF41	3.5502
UVRAG	3.54946
FAM227B	3.54844
AKR7A2	3.5482
PRDM8	3.5479
MGAT4B	3.54781
PDCD2L	3.54775
MYO1H	3.54553
LINC00939	3.54432
ESX1	3.54137
ESCO1	3.53687
KYAT1	3.53667
EIF2B1	3.53478
ZKSCAN8	3.53004
USHBP1	3.52925
IQCD	3.52925
TXLNG	3.52925
SH2D6	3.52698
IL12A	3.52645
PPDPFL	3.52629
C22orf34	3.52629
GCLC	3.52617
MYF5	3.52607
CCDC102A	3.52588
CDKN2AIPNL	3.52558
LOC101929341	3.5253
DMD	3.52526
CEACAM19	3.5245
FASTKD3	3.52356
NANP	3.52356
STK10	3.52265
NUP85	3.52124
AKT1	3.52083
ERAL1	3.51923
CD160	3.51873
MASP1	3.51631
CST7	3.5157
LINC02044	3.51287
LINC01010	3.51156
LOC101928389	3.51096
CISD2	3.50619
VIPAS39	3.50589
COG4	3.50573
SLFN12	3.50553
SCGB2A2	3.50479
PTCSC1	3.50434
ADAMTS9-AS2	3.50326
MED15	3.50318
LRRC37A5P	3.5025
CHCHD1	3.50019
TRPM8	3.49957
PTBP1	3.49881
ZNF234	3.49825
KRTAP4-7	3.4975
LOC441666	3.49476
ASIC5	3.49445
LONRF2	3.49254
MAN1C1	3.49185
UBIAD1	3.49149
LRATD2	3.48953
LINC00491	3.48948
SLC47A1	3.48875
GNPDA1	3.48609
PLXNB3	3.48575
TBX3	3.47952
MGC2889	3.47626
LMAN1L	3.47615
TRIM69	3.47393
OTUD7B	3.47362
AR	3.47201
IGHV5-78	3.47187
CLCN4	3.4698
ZNF597	3.46975
FAM168B	3.46815
TGFBR2	3.46744
LOC100996654	3.46653
FAM169A	3.46632
IRX5	3.46566
KCND3	3.46512
LRP1	3.46489
GABBR2	3.46411
TXLNA	3.46312
ZNF670	3.45943
GLS2	3.45638
LOC101928622	3.45396
MUC3B	3.45251
BCDIN3D	3.45146
KIAA0895L	3.45003
TRPV2	3.44944
GAD1	3.44531
ZNF589	3.44222
USF1	3.44057
LOC100507634	3.43962
CAV2	3.43786
DOK4	3.43539
ALDH3B1	3.43059
PON3	3.43021
A2M-AS1	3.42999
FBP2	3.42884
LOC100268168	3.4285
KCNG3	3.42797
ANO8	3.42786
ANKRD65	3.42761
LINC01133	3.42735
SH2B1	3.42459
EPDR1	3.42342
GP5	3.42321
LINC02838	3.42033
CD79B	3.4185
SSTR4	3.41814
MAP3K21	3.41814
GNA15	3.41792
TLNRD1	3.4138
EDA2R	3.41157
HTR7	3.41134
ZNF620	3.41093
UCMA	3.40907
CTTNBP2NL	3.40808
CHRNA9	3.40671
LINC00636	3.40639
PINK1-AS	3.40559
RBM26-AS1	3.40541
PRKXP1	3.40475
LAMP2	3.40475
LINC00626	3.39931
TNFSF10	3.39794
ASCC2	3.39506
THADA	3.39399
PRIM1	3.39232
GABPA	3.39232
DAGLA	3.39232
COQ4	3.39232
MAGED1	3.39098
SOAT1	3.39046
IRF5	3.38722
FLNB	3.38441
GNL3	3.38221
B4GALT1	3.38128
ABHD18	3.37954
C12orf76	3.37896
KCNQ5	3.37638
DES	3.37424
ITLN1	3.37377
SPIB	3.37346
SUMO3	3.37078
LINC01122	3.37016
PGM3	3.36923
KCNT2	3.36822
PRKAB2	3.3667
ATRN	3.36649
C8B	3.3661
CCDC47	3.36602
DUOXA1	3.36565
SFN	3.36404
TTI1	3.35962
ABCD1	3.35663
PPP1R16A	3.35462
LHFPL3	3.35364
TLR10	3.35332
LAGE3	3.35279
SEMA6D	3.3505
RUNDC1	3.34873
GRM3	3.34826
TRMT13	3.34395
SLC7A11-AS1	3.34362
AKR1C3	3.34147
SRSF4	3.34013
GASK1A	3.339
TMLHE	3.33787
LOC101927314	3.33744
RUNDC3B	3.3322
CLIC2	3.32793
DTWD2	3.32784
RNASE7	3.32629
BAGE	3.32193
PHIP	3.31808
GALNT13	3.31799
ERVK3-2	3.31657
SOX21	3.31637
ZNF490	3.3152
DSP	3.31411
UBALD1	3.31378
C2CD2L	3.31091
DDX5	3.30825
DIDO1	3.30713
AMER1	3.30616
NRP1	3.30415
RAB3GAP2	3.30339
CAND1.11	3.30256
CST11	3.30212
CEL	3.30166
IGF1	3.29884
SERPINB5	3.29818
RARB	3.29799
LCK	3.2956
HADHA	3.29462
LINC01119	3.29317
SCN7A	3.29278
FTCDNL1	3.29278
TMX3	3.29068
XPNPEP2	3.29002
CITED1	3.28951
CNOT6L	3.28758
EVPLL	3.28701
C1orf115	3.28681
ENPP7	3.2864
PGLYRP2	3.28622
TMEM200C	3.2854
SCAMP3	3.2854
ACKR4	3.2854
CNIH2	3.28062
COL8A2	3.28011
KCNN2	3.27942
DBNDD1	3.27818
MCMBP	3.27684
CASP14	3.27645
MAP2K1	3.27518
HDHD2	3.27429
SERPINC1	3.27302
TBC1D31	3.27302
FZD1	3.27196
CTRC	3.2716
CD8A	3.26964
MAP3K7CL	3.26919
RECQL4	3.26849
GALK1	3.26816
CLSPN	3.26804
CFHR3	3.26303
H2BW2	3.26076
MAP4K5	3.25969
FGFBP1	3.25939
AARS1	3.25939
NODAL	3.2582
PLK3	3.25708
PRDM11	3.25701
SV2B	3.25656
KIAA0556	3.25653
LINC00514	3.25604
FBRSL1	3.25461
EXOSC9	3.25054
ZBTB42	3.25037
LOC100287015	3.24978
CUZD1	3.24569
ECHDC3	3.24531
CD300LG	3.24518
WDCP	3.24409
WNT9B	3.24302
TTLL7-IT1	3.24286
CLSTN1	3.2427
E2F8	3.24159
LINC02724	3.24068
LYG2	3.23663
DNAH6	3.23638
KLK15	3.23344
SLC35B3	3.23202
L2HGDH	3.23149
HOXB1	3.23078
DSG4	3.2303
USP51	3.22882
PPP1R26	3.22866
LMO7DN	3.22827
MMAB	3.22798
NEGR1-IT1	3.22771
GLO1	3.22721
SAMD12	3.22635
CASC6	3.22463
BMPR1A	3.22356
SGCG	3.22239
NCKAP5	3.22239
MDFI	3.22239
ZNF850	3.2211
TAFA4	3.22088
SCN3A	3.2202
LINC02728	3.2177
DEK	3.21748
C2CD5	3.21723
MMP21	3.21666
NR2E1	3.20945
FAM110D	3.20776
VAPB	3.20696
KLHL26	3.20577
GPR75	3.20409
LRIG1	3.20404
MTHFD1L	3.20387
BLK	3.20387
PTCD2	3.19967
KLK6	3.19878
TMEM255A	3.1964
S100PBP	3.1964
KRT9	3.19601
RNF126	3.19535
RET	3.19407
SCTR	3.18955
STARD13	3.1883
PHF14	3.18763
CYP2S1	3.18442
CYSLTR2	3.1836
BPIFA1	3.18239
C6orf118	3.18197
A1BG	3.17893
PTGER2	3.1788
TMEM121	3.17742
GRIA3	3.17456
RGS18	3.17403
LY6G6E	3.17393
COPS2	3.17333
UNK	3.17141
PLAGL1	3.16993
GPSM2	3.16993
FURIN	3.16993
RTF1	3.16879
THAP4	3.16854
ADGRL2	3.16742
LOC101927044	3.16506
FAM111A-DT	3.16419
CNDP1	3.16375
LOC105374690	3.16099
LOC100507389	3.16018
SPAG11A	3.15721
NMUR2	3.15673
ZNF268	3.15561
GABRA3	3.15458
C16orf54	3.14975
FSD2	3.1486
DPH5	3.14801
PPEF2	3.14749
NAV2-AS5	3.14636
VIP	3.14616
LINC00555	3.14598
GRM8	3.14439
DGKG	3.14393
LY9	3.14345
DPPA2	3.1416
DDX46	3.14101
TMOD2	3.13865
REX1BD	3.13498
RNF2	3.13493
PLAT	3.13484
GNMT	3.13386
SLC25A29	3.13317
UBL5	3.1329
MMGT1	3.13171
SNX31	3.13138
OR51B6	3.12928
KIR2DS3	3.12847
EGFL6	3.12584
TOGARAM1	3.12553
SDHAF3	3.12553
PTPN20	3.12553
MUC15	3.12553
HSD17B11	3.12553
LOC100506405	3.12501
BRIX1	3.12338
LEFTY1	3.12216
ZNF34	3.12199
ZNF189	3.12199
PLA1A	3.12163
RCL1	3.12144
GCM1	3.12029
LOC102723701	3.11894
OR12D3	3.11548
CTBS	3.11422
EPB41L4A-DT	3.11389
DPP9	3.10946
PRG4	3.10912
HOXA11-AS	3.10806
C11orf21	3.10553
SLC26A3	3.10535
SHROOM1	3.10465
TMSB4Y	3.10434
CUL4A	3.10395
MCHR2	3.10317
TPTE2P2	3.10109
SPINK7	3.1008
ZNF646	3.10046
GEMIN6	3.09954
TBCD	3.09782
CSF2RA	3.09741
EIF2AK3	3.09686
CPS1-IT1	3.09686
CALHM2	3.09622
LDHD	3.09592
CLDN17	3.09496
LINC00462	3.09374
MAP7D2	3.08953
LOC100128288	3.08906
LGALS2	3.08836
ZBED1	3.08746
CTSLP8	3.08746
TPM2	3.08607
ALPK3	3.08532
RDH12	3.08215
C7orf50	3.07923
ISOC2	3.07878
CDCP1	3.07756
ROS1	3.07712
RHOD	3.07674
AVPR2	3.07628
NUS1	3.07435
HROB	3.07189
L3MBTL4-AS1	3.07155
PSEN2	3.07112
MCC	3.07039
OR51I1	3.06726
PAK3	3.06637
NRF1	3.06477
LMOD1	3.06413
LOC101927021	3.0634
LOC102723932	3.06178
IQCH-AS1	3.06132
RBM24	3.06088
TMEM51	3.06054
ZNF41	3.0602
CDH1	3.05889
C22orf15	3.05745
CNTNAP3	3.05559
CILP	3.05528
NEFH	3.05524
ARRDC2	3.05508
EBF4	3.05491
GMIP	3.0524
ANXA2P3	3.05009
EEF1AKMT1	3.04985
SMIM10L1	3.04924
DCD	3.04876
HIP1	3.04814
PTAR1	3.04751
CXCR3	3.04747
LINC01968	3.04731
DELE1	3.04703
LINC00856	3.04635
TTBK1	3.04629
NIPAL3	3.04575
VN1R1	3.04541
GMDS-DT	3.04525
BIN2	3.0449
SLF2	3.04385
LOC645261	3.04342
LINC00682	3.04264
AGO1	3.0419
AQP3	3.04182
URB1-AS1	3.04127
LOC101930370	3.04041
SH3BP4	3.03976
SEPSECS-AS1	3.03953
CD3EAP	3.03775
ECI1	3.03769
PSG2	3.03747
ZNF668	3.03747
KRT79	3.03733
ALDH1A1	3.03709
RASD2	3.0342
BLID	3.03311
CASP7	3.03076
OR5J2	3.02975
COMMD8	3.02975
PAK6	3.02712
COL6A5	3.02554
TRMT112	3.02276
WFDC2	3.02089
SMNDC1	3.0199
FANCG	3.01937
FKBP10	3.01838
LINC01943	3.01691
GLT8D1	3.01668
DENND3	3.01644
FZD6	3.01495
ADAMTS8	3.01465
ACOT4	3.01436
FGF5	3.01301
ACTL6B	3.01253
USP35	3.01238
IL15RA	3.01166
B4GALT4	3.00756
CRYGC	3.00749
FAM120C	3.00637
OR4D1	3.0045
LINC00382	3.00405
NF2	3.00375
ATP13A4	3.00261
CC2D1B	3.00215
ZNF527	3
ZNF138	3
PWAR5	3
PRKCQ	3
LOC101929279	3
LOC101928963	3
BHLHE23	3
B3GALT1	3
PPP3CB-AS1	2.99616
KLHL5	2.99599
ZNF169	2.99408
S100B	2.99277
POU2F3	2.9919
TICAM1	2.98935
OR1F1	2.98914
LINC02116	2.98868
BBOX1	2.98854
LOC100129175	2.98736
CCDC69	2.98729
MSANTD3	2.98674
TGFB1	2.98606
TRABD2B	2.98538
H3C6	2.98384
LOC100130268	2.98351
CNP	2.98308
DNTT	2.98284
LOC105370622	2.98185
SMAD4	2.97912
MRTFB	2.9783
LAMB4	2.97689
RNASET2	2.97669
IFI44	2.974
C15orf54	2.97199
H1-4	2.96919
ZNF256	2.96915
PRRG3	2.96875
CNIH1	2.96782
ZNF433-AS1	2.96554
MAP3K7	2.96438
VSTM1	2.96347
CBLIF	2.96347
SLC17A9	2.9629
C2orf83	2.96162
TCIM	2.95936
GPR88	2.95936
ATXN1-AS1	2.95807
POP1	2.95777
CYBRD1	2.95722
CACNG3	2.95616
SLC2A3	2.95515
LOC100505774	2.9529
ARL8A	2.95241
BST2	2.95042
ZSCAN16-AS1	2.94969
ICOSLG	2.94519
SHOX	2.94365
GLI4	2.94342
NAP1L3	2.94017
MGC4859	2.9386
ASF1A	2.9386
NOVA1	2.9386
MRPL12	2.93819
UBE2C	2.93794
IL17F	2.93664
SCNN1B	2.93609
KLHL14	2.93395
HSD3B1	2.93289
PLEKHB1	2.92992
TCF7L1	2.92979
TBC1D8B	2.92871
MTCL1	2.92793
UCP1	2.92554
FGF19	2.92459
LOC101928961	2.92352
C2CD4A	2.91886
CCDC106	2.9185
FAM131B	2.91826
EIF1AY	2.91826
TGM1	2.91803
CXCL16	2.91617
HDDC3	2.91586
KLHL36	2.91575
NRG4	2.91289
LOC101059948	2.90885
TRPM4	2.90874
C14orf93	2.90852
FAM218A	2.90689
KRTAP10-11	2.90689
PPCDC	2.90541
CTR9	2.90429
NOA1	2.90414
HDHD5-AS1	2.90247
RRAD	2.90046
C2orf76	2.90016
HAND1	2.89812
LOC101928012	2.89699
GAL	2.89537
ARHGEF37	2.89132
ABL1	2.88915
MYCN	2.8887
LINC00184	2.88851
LOC51145	2.88753
SCAND2P	2.88583
MRPL13	2.88583
LOC100507006	2.88557
PTTG3P	2.88398
HOXC8	2.8839
LINC01813	2.88381
LZTS3	2.88004
AJUBA	2.8798
FAAP100	2.87626
SHANK2	2.87247
CDT1	2.86969
MCM5	2.86942
HLA-DPB1	2.86924
ARHGAP33	2.86762
MSI1	2.86598
DEGS2	2.86507
ZNF264	2.86118
PHF23	2.85798
HSD11B1	2.85798
S1PR1	2.85798
MED29	2.85505
CIRBP	2.85438
CNTN1	2.85383
TOE1	2.85215
TIMMDC1	2.852
SLCO4C1	2.85148
PIAS3	2.848
PHKA1-AS1	2.848
FAT1	2.84749
KRT13	2.84683
MORC3	2.84528
PIGK	2.84398
LINC01845	2.84276
HOXC11	2.84262
SPRED3	2.83962
MRPL22	2.83872
CCL7	2.83825
CHD7	2.83773
SLC30A5	2.83752
AGER	2.83703
PRRT2	2.8365
KIF1C	2.83289
PER2	2.8325
HSPB2	2.83233
XIST	2.83218
TBC1D30	2.83212
RTN4RL1	2.8314
LOC101927040	2.8314
SLCO4A1-AS1	2.83007
KRT24	2.83007
ZNF749	2.82947
ZNF519	2.82927
KIAA0513	2.82927
APOA5	2.82685
BARX2	2.82525
MEF2A	2.82443
MRPS26	2.82366
INSL4	2.82183
ZNF518A	2.82177
BTBD9	2.82124
LOC100507642	2.82103
COMMD10	2.82081
RTP4	2.81943
ICMT	2.81876
LINC01111	2.81762
SERPINI1	2.81691
RPRML	2.81604
DUSP12	2.81511
KCNC2	2.81394
PMEPA1	2.81014
SLC38A5	2.80735
PTPRG	2.80735
CPQ	2.80735
ZNF583	2.80735
DHRS11	2.80735
ARL11	2.80504
VSTM2A	2.80346
ZMAT4	2.80287
RIN2	2.80069
LINC02436	2.80069
UCN3	2.7997
KEL	2.79917
SERPINA4	2.79806
LOC101929319	2.79762
SEL1L3	2.79661
RGS7BP	2.79442
BANF1	2.79256
TMEM132A	2.79176
PRSS36	2.79141
TMEM186	2.79116
SOHLH1	2.78983
RANBP3	2.78948
ABCC6P1	2.78932
HPYR1	2.78896
PPBPP2	2.78694
IL12RB2	2.78478
TMEM232	2.78261
ACOX3	2.78136
NUDT5	2.78103
ADCY10P1	2.77844
SERPINA9	2.77796
CES3	2.77761
TM4SF20	2.77649
PMS2P4	2.7761
SLC25A53	2.77578
B4GALNT1	2.77485
TTC39B	2.77179
ZNF334	2.77138
FKBPL	2.77039
HPRT1	2.76939
DAOA	2.76867
WNT9A	2.76849
RAVER2	2.76818
CNKSR2	2.76741
SPECC1	2.76707
AARS2	2.76664
SYT2	2.76613
GRAMD4	2.76429
TOR4A	2.76429
HOPX	2.76419
IFNA2	2.76407
LOC101927093	2.76363
GPR132	2.7625
LOC389831	2.76184
HPD	2.76184
STON1	2.76081
GPRASP1	2.75974
MICB	2.75899
INTS13	2.75899
ATG16L1	2.75785
SYCN	2.7577
RAB36	2.75679
FOXRED2	2.75633
NPPC	2.75598
RINT1	2.75489
DAPL1	2.75489
CDKL1	2.75489
MAD1L1	2.75442
LINC02204	2.75352
NT5E	2.75097
LOC101928304	2.74637
ACAP3	2.74618
ARHGAP20	2.74284
RASSF10	2.74076
GSN-AS1	2.73985
FASTKD2	2.73859
DOCK10	2.73804
LINC00842	2.73697
MAGI2-AS2	2.7349
UBE2E2	2.73484
CRK	2.73481
GRTP1	2.73419
C4orf46	2.73361
LINC00482	2.73335
EFR3A	2.73228
PLEKHA7	2.73039
COQ3	2.72986
PIP5K1C	2.72978
ZFP69B	2.72935
GP9	2.72845
TROAP	2.72821
LINC02355	2.72792
USE1	2.72792
ARRDC1-AS1	2.72698
ABITRAM	2.72643
MYBPC2	2.72583
CTD-3080P12.3	2.72437
ZNF514	2.72403
CPLANE1	2.72316
CSAD	2.71955
AACS	2.71873
SGSM1	2.71859
LINC02328	2.71786
CLPTM1	2.71699
GUCY1B2	2.71693
PNISR	2.71444
IGHV7-81	2.71425
ARL10	2.71319
SLC7A8	2.71119
LOC101929268	2.71064
GPRC5B	2.70977
H2AC17	2.70966
SYN2	2.70462
CAD	2.70181
PIH1D1	2.70113
GPER1	2.70044
TCN1	2.70044
CDCA4	2.69727
RIF1	2.69656
ATP8B5P	2.69599
SLC19A3	2.69546
ZNF606	2.6951
MED11	2.6939
SUPT6H	2.69273
JADE1	2.69057
AMDHD1	2.69032
GIN1	2.68907
PLCXD2	2.68839
ZFAND2A	2.68806
FAM160A1	2.68662
LINC01990	2.68571
KRTAP3-3	2.68411
SNHG19	2.68339
FXYD1	2.68132
LINC00309	2.68012
HAVCR1P1	2.67998
USH1G	2.6789
PTTG2	2.67807
GALNT14	2.67702
ZNF697	2.67688
MPND	2.67646
SLC35B1	2.67356
CD4	2.67296
HCG26	2.67157
TRMT10C	2.67147
KNDC1	2.67113
TLCD4	2.67082
QSOX2	2.67063
KRT83	2.66921
CSTF2	2.66763
DIRAS3	2.66641
GPR17	2.66534
SCRN1	2.66461
SCYL2	2.66422
CLEC1B	2.66353
LOC101929174	2.66297
LINC02179	2.66297
ANGEL2	2.66297
ATP1A1	2.66216
SELENBP1	2.6615
LOC101927131	2.65983
LINC01816	2.65951
CCNT2-AS1	2.65862
NCKAP5L	2.65737
KCNK1	2.65662
CORO2A	2.65605
TRIM64EP	2.65486
USP24	2.65115
TACR1	2.65036
LRRC8E	2.64483
UBTD1	2.64386
SULF2	2.64386
OAS1	2.64211
SPSB1	2.64142
ENO3	2.64111
TBC1D5	2.64078
PCTP	2.64034
B3GNTL1	2.63953
THSD7B	2.63941
CALM3	2.63879
LINC01069	2.63819
PPP4R2	2.63699
TSEN54	2.63683
TMCC2	2.6368
FANCD2	2.63608
ZNF30	2.63421
CNBP	2.63421
LCOR	2.63402
PCDH1	2.63279
FSD1	2.63173
GFPT1	2.63103
PPP1R3D	2.63097
TMSB15B-AS1	2.63005
LOC101928697	2.62936
CELSR1	2.62859
CALN1	2.62774
UMODL1-AS1	2.62635
NPY1R	2.6256
TNFRSF4	2.62544
LOC101928809	2.62544
CCDC9B	2.62449
KRTAP4-2	2.62449
DCDC2	2.62449
LINC00458	2.62385
CLCA3P	2.62323
ZNRD2-AS1	2.62244
NIBAN3	2.62099
ENTHD1	2.62034
LINC01785	2.61937
SPC24	2.61848
LOC101929122	2.61839
CFHR4	2.61667
TCEANC	2.61644
PRKG1	2.6162
PAXX	2.6158
CFAP97	2.61543
ZXDC	2.61471
ADGRE3	2.61426
LINC01126	2.61365
PIP4P2	2.61298
FGF22	2.61275
OCIAD2	2.61207
HOXA4	2.61143
PMVK	2.61105
SNX29	2.61102
LOC100507403	2.61073
SLC35B4	2.6105
RPARP-AS1	2.60921
LOC101927124	2.60618
GTF2H4	2.60486
ZNF25	2.60334
CD3E	2.60234
LINC01821	2.60204
TMSB15B	2.59938
ISM1	2.59664
LINC01310	2.59595
IBSP	2.59495
OLFM2	2.59406
SH3RF3	2.59296
POGLUT2	2.59111
CREG2	2.58954
PEX11A	2.58949
PSG6	2.58925
COA6	2.58839
MT4	2.58496
LOC101927272	2.58496
USP46-AS1	2.58496
LOC100507384	2.58496
CNGA4	2.58496
SEC14L4	2.58279
NTM	2.58271
SLC46A2	2.5816
KRTAP4-12	2.5801
OR6W1P	2.58
ADAMTSL4-AS2	2.57942
RPAP3	2.57936
KLC4	2.57766
ROBO2	2.57727
CADM2-AS1	2.57693
LOC158434	2.57674
LTBP3	2.57614
RPAP1	2.57531
ETFDH	2.57447
LINC02099	2.57399
TMEM131	2.57139
DNASE2B	2.57129
UHRF1BP1L	2.57096
CCDC6	2.57064
FAM174A	2.57054
LINC01300	2.56986
SUOX	2.56975
RAMP3	2.56704
ARPC3	2.56635
ANKFN1	2.56188
GOLGA6L6	2.56009
ZNF506	2.55935
C17orf100	2.55923
FOXP4	2.55868
CA5B	2.55731
FRMPD3	2.5562
NUDT16	2.556
FLT4	2.55394
TMEM52	2.55371
CLCA1	2.55164
TRIM22	2.55141
TAF1A	2.5509
RAB3A	2.5502
ZNF236-DT	2.54956
FLG	2.54904
AP3M1	2.54827
RMND1	2.54516
STPG3	2.54432
ITGB7	2.54432
SNX17	2.54246
LINC02318	2.54057
BARD1	2.54015
PCDHA2	2.53937
NLRP11	2.53812
TEX36	2.53754
TOP3B	2.53737
ZNF785	2.53605
WFDC13	2.53343
CCDC121	2.5325
CDKN2C	2.53211
LINC00911	2.53004
PRELID2	2.52976
SPICE1	2.52793
NCK2	2.52594
CFAP126	2.52356
CDCA7	2.52356
ESYT2	2.52281
CPSF4	2.52246
LOC101929902	2.52223
CCL24	2.52195
SULT2B1	2.52124
CXCR2	2.52083
POU1F1	2.51881
CHD8	2.51701
UBE3B	2.51528
LINC02582	2.51525
GPC5	2.51457
PLBD1	2.51419
NHS	2.51396
LBX2-AS1	2.51358
MYO16	2.51206
LINC00841	2.51066
C10orf88	2.50721
GLIS3	2.50696
ARL14EP	2.50546
NOVA2	2.50524
RIMS2	2.5032
FHL3	2.50318
TADA1	2.5025
IDO1	2.5025
LOC101928495	2.5025
ALKBH4	2.50125
HS3ST5	2.50098
FOXS1	2.50063
PARP8	2.49923
LILRA1	2.4991
NFIA	2.49765
GLIS2	2.49701
RTL8A	2.49674
NUDT22	2.49535
TINF2	2.49533
LOC731157	2.49424
CT55	2.49381
FLVCR1	2.49265
TIMP4	2.49185
LILRA2	2.49107
KCNK15	2.49033
PKP1	2.49005
AHR	2.48997
POU5F2	2.48829
LOC101927539	2.48804
ELP1	2.48767
ARHGEF10L	2.48631
ZNF439	2.48543
SMIM26	2.48543
YEATS2	2.48543
LOC257396	2.48543
DNAL4	2.48543
APOB	2.48368
POM121L8P	2.48202
FOXP1	2.4812
MYO7B	2.47873
PITRM1-AS1	2.47859
NDUFB1	2.47808
BPIFB2	2.47805
PEBP4	2.4769
NDRG3	2.47683
ACSM2A	2.47681
PCDHB9	2.47644
MCHR2-AS1	2.47633
SRC	2.47628
ZNF318	2.47573
LYSMD1	2.47534
RCC2	2.47494
POLQ	2.47478
NRCAM	2.47471
EMP1	2.47393
CAVIN4	2.47393
SUCNR1	2.47362
ECT2	2.47332
LIMD2	2.47207
AGFG2	2.47032
LONP1	2.47003
NTRK1	2.46949
CALB1	2.46815
GRIK3	2.46713
ACYP1	2.46609
PCMTD1	2.46538
NAGPA	2.46512
DRAP1	2.465
SUMF1	2.46447
LOC497256	2.46395
PPIL4	2.46312
LOC101927467	2.46263
POMK	2.46248
MB21D2	2.46181
CCL21	2.46087
TYROBP	2.45943
MAPK12	2.45834
OTP	2.45805
HMGN2	2.45612
PROX2	2.45403
TBC1D10C	2.45263
PRKAG3	2.4517
DCAKD	2.45143
ZCWPW2	2.45066
CYBA	2.45036
ZNF687	2.45031
PRKCH	2.44869
LOC730202	2.44859
PPP2CA	2.44846
CALML6	2.44846
TMPRSS13	2.44746
LINC01243	2.44566
LINC00280	2.4441
RIDA	2.44402
SLC16A10	2.44264
CLVS2	2.44057
ZNF582-AS1	2.44023
TAF1C	2.43929
LINC01214	2.43857
LINC01689	2.43699
HDAC8	2.43624
RBM28	2.4361
MCOLN3	2.43354
PLOD2	2.43296
AGBL4	2.43262
LOC283731	2.43211
NDRG1	2.43177
ZNF142	2.43079
SNRNP25	2.43063
ZZZ3	2.43063
MGST3	2.43039
TUBGCP2	2.42925
OR2J3	2.42786
FAM181A-AS1	2.42754
ITPKC	2.42732
CLASP2	2.42655
EDDM13	2.42626
TACC2	2.42581
RORA-AS1	2.4245
TOMM34	2.42412
TGFBRAP1	2.4234
BTBD19	2.42286
LINC00355	2.42279
RPS6KA3	2.42262
FIZ1	2.422
ZBTB46	2.42114
CHST2	2.42073
SCGB1A1	2.42058
CD38	2.4185
LINC01828	2.41804
MEIS3	2.41684
TAS2R7	2.41665
PRSS53	2.41665
GLI3	2.41594
ARHGAP11A	2.41504
STXBP6	2.4126
PRR3	2.41172
SYTL1	2.41079
IRGC	2.41028
FOLH1	2.41028
CLN3	2.40881
PACSIN3	2.40808
TPTE2P6	2.40766
DEFA6	2.4075
TASP1	2.40642
GJA5	2.40508
GPC6	2.40503
SNX2	2.404
KANK4	2.40372
SLC7A6	2.40343
PREX2	2.40304
PGM5P2	2.4021
LOC101929210	2.4021
CLDN10-AS1	2.40136
LOC401312	2.40088
CDC14C	2.39961
BPIFA4P	2.39931
NT5DC1	2.39906
AIP	2.39899
METTL25	2.39788
FOLH1B	2.39689
SLAMF7	2.39629
NKX3-1	2.39534
CLASP1	2.39492
MND1	2.39486
AEBP2	2.39468
HRH4	2.39378
CLSTN3	2.39378
LIPE-AS1	2.39232
IL4	2.39232
TMEM196	2.39147
NOL3	2.39102
CLYBL-AS2	2.39055
FUBP3	2.38977
ZNF503	2.38957
CYP4F30P	2.38752
SLC10A1	2.3872
LINC00970	2.38668
CCDC14	2.38614
CIB4	2.38606
PYY2	2.38565
ALDH3B2	2.38507
UPK3A	2.38466
TAS2R19	2.38466
HPS3	2.38434
CENPQ	2.3837
TRAM1L1	2.383
RASA2	2.38112
ASF1B	2.38064
GRID2	2.38054
LINC00973	2.37977
KCNJ4	2.37851
WNT2B	2.37726
LINC02126	2.3771
ZNF619	2.37248
ELAVL3	2.3714
WNT1	2.37056
TRMU	2.36982
STK32B	2.36773
TRPV6	2.3645
RASL11A	2.36385
GNPNAT1	2.36169
NTRK2	2.36053
SDC4	2.3604
LINC00967	2.3599
ADAMTS4	2.3599
CTXND1	2.3598
FZD3	2.35967
GHRH	2.35908
TLCD2	2.35896
C17orf78	2.35885
CACNA1A	2.35709
S100A1	2.35625
SLC35D3	2.35563
LOC105375172	2.35548
IGLV@	2.35502
SYAP1	2.35399
LINC01896	2.35364
DOC2B	2.35364
CLEC14A	2.35364
LNX1	2.35332
C20orf181	2.35318
CCP110	2.35238
CIPC	2.3523
ENO1-AS1	2.35102
DUSP9	2.35084
TRIB2	2.35001
TEX22	2.34792
ZDHHC5	2.34728
DYNC2H1	2.34696
TCAIM	2.34645
S100A12	2.34645
UTS2B	2.34577
RITA1	2.34577
CXXC4	2.34577
NUP188	2.34491
C3orf35	2.3443
CHKB-DT	2.34192
DLX4	2.33949
LOC101926963	2.3388
LYNX1	2.3388
MTIF2	2.33866
GBE1	2.33678
SLC6A20	2.33342
RPUSD1	2.33229
PRR34	2.3322
MOGAT2	2.33206
NEURL1B	2.33184
MIR4313	2.33015
SMIM5	2.32992
FOXR2	2.3287
CXXC1P1	2.32773
FAM86C1	2.32528
ZNF211	2.32193
NIP7	2.32193
IGSF9B	2.32193
H2BC17	2.32193
LINC01737	2.32031
ARMCX6	2.3202
PCNP	2.32015
ZNF354B	2.31771
RAI2	2.31748
H2AZ1	2.31713
CLTCL1	2.3169
TAAR8	2.3159
PILRA	2.3155
ZC3H12B	2.3152
SLC6A4	2.31451
LINC02458	2.31421
SCARF1	2.31228
LINC00839	2.31149
GKN1	2.31042
DEPDC4	2.31018
SHISA3	2.30986
MAP3K5	2.30986
LOC100289361	2.30941
UNC45B	2.30933
TRIM42	2.3086
BAIAP3	2.30796
PADI3	2.30625
MASTL	2.30625
MRPS18C	2.30619
UBL4A	2.30451
AURKA	2.30404
IPP	2.30293
TNFRSF11A	2.30271
SLC22A4	2.30256
LMBR1	2.30244
ZNF781	2.30117
CCR8	2.29924
NYX	2.29903
NEK10	2.29834
EIF3M	2.29802
PRND	2.29742
IQSEC3	2.29672
NAV2-AS4	2.29662
ATP1A2	2.29593
PHLDB2	2.29483
ZNF780A	2.29418
LST1	2.29203
CLEC3A	2.29177
ZNF484	2.29054
ARMC4	2.28988
LOC102546299	2.28983
OR5K1	2.28951
LINC02145	2.28824
[truncated: 2,338 more rows]

## Sheet: SI Table 6
GeneID	Log2FC
KYNU	-7.31741
PWRN2	-7.04682
DIAPH2	-6.77221
LINC00301	-6.53453
KIAA1107	-6.52878
LINC00354	-6.39412
TERB1	-6.30378
ZNF441	-6.29002
COMMD1	-6.13489
SEPSECS	-6.12058
ZNF644	-6.10224
TRO	-6.0956
SH3GLB1	-6.0613
VPS13C	-6.0329
CYP2C18	-5.99624
ANKRD55	-5.98363
RMDN1	-5.98157
MC4R	-5.97593
HCG11	-5.974
MINDY2	-5.95842
SERINC5	-5.95208
MBLAC2	-5.94251
LCP2	-5.92019
ADD2	-5.88264
SCRG1	-5.86831
RBM34	-5.84046
DMRTC2	-5.835
LINC02149	-5.82337
TMEM67	-5.74819
GAP43	-5.73997
ZNF347	-5.72792
BBIP1	-5.72154
PURPL	-5.71699
TGFBR1	-5.6865
ZNF462	-5.67243
PRKCQ-AS1	-5.65344
PEX12	-5.64205
JAK2	-5.60416
ZSCAN31	-5.59314
ASPN	-5.58696
CD27	-5.57949
MIGA1	-5.54749
TBCE	-5.53351
RNF149	-5.5216
WNK4	-5.51196
GAB1	-5.51156
PLK2	-5.50553
ASZ1	-5.48601
HSD17B6	-5.48583
HAUS1	-5.48509
ZNF165	-5.47488
SH3GL2	-5.46904
TRMT10A	-5.45078
HMGN3-AS1	-5.44294
METTL14	-5.43549
WFDC11	-5.43142
DCAF4L1	-5.4185
KRBOX1-AS1	-5.41308
COL14A1	-5.4019
SHOC1	-5.40166
VAMP3	-5.39993
ST8SIA1	-5.39232
APOBEC3B	-5.39232
KLHL3	-5.3887
SLC25A21-AS1	-5.3837
GNA13	-5.37121
EXOC6B	-5.36794
ABCB9	-5.36398
SLC25A27	-5.35233
SETD6	-5.34709
KIAA0895	-5.34183
TBC1D10A	-5.3409
SGCZ	-5.3339
C1orf50	-5.33236
CUTALP	-5.31832
NAV1	-5.31222
KCTD9	-5.29855
CCNYL2	-5.29278
LGSN	-5.29068
TTC14	-5.29002
LAMA4	-5.2815
MIPOL1	-5.27798
STK17B	-5.27124
LOC101927138	-5.26946
DLGAP1-AS3	-5.26679
DLK1	-5.25996
DVL3	-5.25913
SNX10	-5.2555
VNN3	-5.25192
GJD3	-5.23406
MRPS23	-5.22882
KRT40	-5.22561
BORA	-5.2211
WDR44	-5.2156
TBCEL	-5.21224
PDE6D	-5.20527
CFAP299	-5.20256
ANKRD36	-5.20235
U2SURP	-5.20122
COMP	-5.20095
SMC4	-5.19294
RLN2	-5.19134
TPT1P8	-5.19114
TBC1D2B	-5.18623
DNTTIP2	-5.18442
MNS1	-5.184
CRYAB	-5.17278
GFM1	-5.17126
OTULINL	-5.16079
PSMC3IP	-5.15443
MS4A12	-5.15265
LINC01622	-5.15036
MGRN1	-5.12355
RIPOR3	-5.11894
CMAS	-5.11306
PTX3	-5.11042
PDZD9	-5.10708
CLRN3	-5.1062
SYNM	-5.10613
FAP	-5.10208
N4BP2L1	-5.10154
LOC101926959	-5.10046
CACUL1	-5.08172
ERMN	-5.07936
ENC1	-5.07827
LINC00551	-5.06609
LINC01019	-5.03562
CLTRN	-5.02237
LILRB4	-5.02106
GRIN2C	-5.0045
PDAP1	-5
ACVR1C	-4.99763
SH2D1A	-4.99139
LOC101929413	-4.98765
WDR35	-4.98489
INTS2	-4.98255
EBF1	-4.97199
GMCL1	-4.96782
CFI	-4.96743
HPSE2	-4.96667
MIR7-3HG	-4.95896
FNBP4	-4.95824
IDO2	-4.95799
MSC	-4.95226
HECW1-IT1	-4.95128
STT3B	-4.9492
LINC01142	-4.94753
EPB41L5	-4.94642
SMPX	-4.93447
FAXC	-4.93213
COQ10A	-4.92829
PPP1R12A	-4.92547
IKZF1	-4.92125
RHOBTB1	-4.91886
GOLGA1	-4.91778
RSPO2	-4.91059
LYG1	-4.91059
FAM163A	-4.90767
ZNF429	-4.90173
SOX1-OT	-4.89812
RTN4IP1	-4.89592
IL2RA	-4.89592
AMER3	-4.89189
NSRP1	-4.88795
GPR61	-4.88194
UGT2A3	-4.88076
IQCF2	-4.87999
CCDC141	-4.87915
SPATA4	-4.87814
TTC23L	-4.87681
SDHAF4	-4.87447
TSPY1	-4.85652
LINC00884	-4.85442
AP4B1	-4.85175
PPM1H	-4.84688
STAM	-4.8434
NVL	-4.83996
B3GNT5	-4.83966
FAM43B	-4.83748
LOC101929480	-4.8357
LOC101928140	-4.835
TAPT1	-4.83373
CCL5	-4.82501
LOC728024	-4.82181
RIBC2	-4.81851
DRD3	-4.81835
C15orf40	-4.81698
RARG	-4.81378
TENT5D	-4.81131
ZNF157	-4.81038
SPIRE2	-4.80735
ZNF383	-4.8009
ZIC4	-4.79874
MEGF6	-4.79355
LOC101927798	-4.79181
FAM13C	-4.78478
IRAK1BP1	-4.78427
ITGAM	-4.77761
ADAM12	-4.77552
CDK17	-4.77039
ABCC1	-4.7668
SPTBN5	-4.76671
PLSCR4	-4.76457
POPDC3	-4.76022
PRDM13	-4.75845
LOC105379178	-4.75489
DKK3	-4.75489
ZNF17	-4.75298
KRTAP4-3	-4.75043
LINC01013	-4.74359
ZBTB6	-4.7425
C6orf223	-4.74193
LINC00924	-4.73335
LOC100652999	-4.72792
JKAMP	-4.72373
SI	-4.72208
ANKRD12	-4.71049
LIMS1	-4.70834
TBC1D22A-AS1	-4.70751
MMP20	-4.70506
GPR37	-4.7047
CYP17A1	-4.70446
CCPG1	-4.7039
RGS4	-4.70044
PGS1	-4.69894
S100A6	-4.69822
EPB41L4A	-4.69707
SLC25A22	-4.68983
LINC00907	-4.6893
ADAM23	-4.68557
KIF11	-4.68268
DLGAP5	-4.68182
ACSM2B	-4.68089
VPS26C	-4.68032
PABPC1L	-4.67076
DEFB108B	-4.66928
LOC101929007	-4.66759
SLC9A1	-4.66343
CKMT2-AS1	-4.66296
RAG2	-4.6621
ALDH1L2	-4.65821
FAM13A	-4.65243
APELA	-4.64725
GPC3	-4.64155
ABHD6	-4.63587
DUSP16	-4.63259
LINC01782	-4.63068
ZNF804A	-4.62838
GSEC	-4.62785
PPP1R37	-4.62089
DHODH	-4.61681
PPP1R9B	-4.61599
ASB12	-4.61505
PHGDH	-4.60895
RPS10P7	-4.60881
LOC100506235	-4.60602
OR1A2	-4.59743
TPRKB	-4.59163
MOCS2	-4.59018
LRP5	-4.58496
TPTE	-4.57808
SH3PXD2B	-4.57413
LINC01654	-4.56847
KCNH1	-4.56635
FCGR1B	-4.56551
REEP1	-4.56478
UNC13D	-4.558
PEAK1	-4.55598
DYNC1H1	-4.55313
IFIT3	-4.5518
PLEKHG1	-4.549
SYDE2	-4.54749
UNKL	-4.54102
LINC01537	-4.53916
RGS13	-4.53713
GVQW2	-4.53694
ARF1	-4.53546
FBLN2	-4.53492
GIPC2	-4.53027
IFNA17	-4.52864
FDCSP	-4.52774
P2RY6	-4.52356
YTHDC2	-4.52286
LSAMP	-4.51412
PARD3-AS1	-4.51245
NLRP9	-4.51043
ANPEP	-4.50901
NPY5R	-4.50635
DDX1	-4.50326
PRDM2	-4.5025
DENND4A	-4.49923
DYNC1LI1	-4.49691
LOC401176	-4.49562
KLHL31	-4.49541
CXCL11	-4.49517
ZNF26	-4.48971
SLC26A8	-4.48864
IL10RB	-4.48618
PSMA8	-4.48036
SCARA5	-4.47835
ERAP2	-4.47768
LOC101927870	-4.47573
APIP	-4.47573
TBC1D12	-4.47249
TCF24	-4.47131
LINC00926	-4.4667
EZH2	-4.46307
LOC285593	-4.46169
CLCN6	-4.46054
ZBTB34	-4.45943
DAPK1-IT1	-4.45943
TYRP1	-4.45457
NUP42	-4.45425
LY6H	-4.4517
HBP1	-4.44708
NKAPL	-4.44501
B3GALT5	-4.44455
LINC02492	-4.44445
ACSL5	-4.44294
TTTY11	-4.44222
RAB11FIP4	-4.43507
STX11	-4.43296
TMEM126B	-4.42962
DYRK4	-4.42959
H2BC14	-4.42951
HMGN5	-4.4285
ORAI3	-4.42126
GALNT7	-4.42033
LOC100506476	-4.41895
PMPCB	-4.41665
GDPD1	-4.41423
ILF2	-4.41408
TEP1	-4.41385
SIVA1	-4.40145
IKZF2	-4.40125
TATDN1	-4.39953
SLC7A13	-4.39917
TMEM184C	-4.39841
TMEM242	-4.39566
FKBP14	-4.39518
NPHP3-AS1	-4.39399
ERO1B	-4.39232
RERGL	-4.38933
TIAL1	-4.38919
USP39	-4.38674
KALRN	-4.38633
LINC02530	-4.38543
SFRP2	-4.3837
PIGU	-4.38286
GPRC5A	-4.37672
PFN1	-4.37388
ATXN1	-4.36843
TFAP2B	-4.36822
HCP5	-4.36405
OR7C2	-4.36169
LAMB3	-4.35908
AVEN	-4.35902
LINC00895	-4.35403
LAMA1	-4.35295
PPY2P	-4.3505
CRNN	-4.34873
SEPTIN7-AS1	-4.3484
DAPK3	-4.34717
COBLL1	-4.34717
MED10	-4.3464
TLR7	-4.34577
PTPRG-AS1	-4.34577
CD69	-4.34395
LINC00561	-4.34299
PPARGC1B	-4.33937
CNTNAP2	-4.33848
CDC45	-4.33787
LOC101929528	-4.33522
C4orf33	-4.3346
TRPM7	-4.3339
NEUROG2	-4.33271
MYO3B	-4.33092
FAM9B	-4.32819
FAM47E	-4.32793
ABTB2	-4.32662
LINC00588	-4.32193
CD7	-4.31768
GPR87	-4.31711
ACO2	-4.31358
JAKMIP2	-4.31228
CCDC134	-4.31179
ITGAD	-4.31107
KLHL23	-4.30812
BFSP2-AS1	-4.30743
ABCA11P	-4.30639
UXS1	-4.30378
ZSCAN16	-4.30212
PLS1	-4.30212
CTDP1	-4.30137
CSHL1	-4.30117
LRRC63	-4.30055
FBXL16	-4.29908
LINC01526	-4.29768
BABAM2-AS1	-4.2943
GORAB	-4.29068
SLC8A3	-4.28951
IRAK1	-4.28929
CAPSL	-4.2891
LINC02712	-4.28898
ALS2CL	-4.28668
TAMM41	-4.27922
RIPK4	-4.27901
ZIC2	-4.27302
SIM1	-4.27085
PRAMEF10	-4.26923
LOC101927647	-4.26679
ACOT12	-4.26167
FUT9	-4.26096
FOXA1	-4.26053
LINC01355	-4.25634
GALNT10	-4.25287
LINC01346	-4.25123
PDZK1IP1	-4.24998
BBS5	-4.24971
WDR89	-4.24793
STIM1	-4.24793
DAOA-AS1	-4.24793
DBF4B	-4.24207
LOC400499	-4.24113
CA14	-4.23864
CPLX1	-4.23672
DSG1	-4.23309
USP38	-4.23221
ALG10	-4.22995
LYZ	-4.22882
COL5A3	-4.22882
TMEM30B	-4.22754
CLDND1	-4.22668
FADD	-4.22635
STARD9	-4.22517
GAS7	-4.2221
RAC3	-4.21945
LOC101927636	-4.21917
GTPBP10	-4.21632
TFPI2	-4.21432
TNFSF15	-4.21245
M1AP	-4.20945
BMP10	-4.20834
TAF1L	-4.20819
DEPDC1	-4.20629
DUSP11	-4.2059
PYGM	-4.20541
TIMM21	-4.19546
ZNF793-AS1	-4.19331
SERPINB1	-4.1929
TWIST2	-4.19162
TRIM3	-4.19124
LPAL2	-4.18796
IGFL2	-4.18548
KLHL29	-4.18442
PTMAP11	-4.184
ZFP36	-4.17703
SGMS2	-4.17698
BHLHE40	-4.17682
F13A1	-4.17608
IL10	-4.17221
AASDH	-4.17212
PRR16	-4.17124
ANK1	-4.17118
SLC38A11	-4.16993
SLC20A2	-4.16993
RPS6KB1	-4.16993
LOC101927668	-4.16993
KAZALD1	-4.16993
BTN2A1	-4.16993
AKAP11	-4.16993
CCDC138	-4.16814
ALPI	-4.16245
GYPA	-4.16131
CDAN1	-4.15987
ZNF432	-4.1565
BORCS5	-4.15295
KIF26A	-4.15094
SLC2A1	-4.1502
TMEM79	-4.14543
TIMP1	-4.14522
LOC102723409	-4.14466
LRRTM2	-4.14218
LDLRAD4-AS1	-4.14048
ARNT2	-4.13955
DMPK	-4.13841
LHCGR	-4.13614
LOC339685	-4.13422
TIGD3	-4.12928
LXN	-4.12711
INHBE	-4.12584
PKD2L2	-4.12516
PRIMA1	-4.1237
FAM124A	-4.12365
ZNF836	-4.12199
ZFYVE28	-4.12199
DUOX2	-4.12042
LOC100507516	-4.11839
SOX5	-4.11727
PPP1R26-AS1	-4.11412
IRS4	-4.11239
LRRK1	-4.11085
LUNAR1	-4.11042
ZIC1	-4.11005
KCTD15	-4.10816
RPL26L1	-4.1009
TLR3	-4.10046
DOCK8	-4.10046
AZGP1P1	-4.09803
HTATSF1P2	-4.09686
OVGP1	-4.09579
PSRC1	-4.0954
NTSR1	-4.09245
LOC100506790	-4.09085
NLGN4X	-4.09072
LARGE2	-4.09064
WWC2-AS2	-4.08746
LOC100419741	-4.08746
CDH13	-4.08746
MPP6	-4.08489
CXCL6	-4.0836
ZNF266	-4.08342
TTC9B	-4.0761
ZNF546	-4.07529
KHDRBS3	-4.0747
NMBR	-4.07105
SPATA13	-4.07039
ATP6V1G3	-4.06609
TNFSF4	-4.06529
SCN1A-AS1	-4.06178
ASCC3	-4.06041
LRSAM1	-4.05889
DCST2	-4.05889
IGDCC4	-4.05683
UEVLD	-4.05464
DUSP27	-4.05464
CAMK1G	-4.05364
KIRREL1	-4.05034
SLC11A1	-4.04696
MED22	-4.04629
ASB15	-4.04614
OVAAL	-4.04546
LOC283665	-4.04439
SYT1	-4.03953
XPO4	-4.03868
GHDC	-4.03838
TAAR9	-4.03747
ATR	-4.0361
FITM1	-4.03262
PCDHB17P	-4.03201
MS4A3	-4.03122
MSH4	-4.02975
FZD10-AS1	-4.02975
TRDV3	-4.02841
MIR3663HG	-4.02791
CXCL10	-4.02554
TMEM132D-AS1	-4.02066
CCNJL	-4.01947
NOX4	-4.01792
EPHX4	-4.01792
LOC152048	-4.01716
SP100	-4.01668
C11orf24	-4.01552
FAT4	-4.01495
DDC-AS1	-4.01495
NACAD	-4.01468
PRXL2C	-4.01453
LAYN	-4.01282
ILF3-DT	-4.01224
ADGRG7	-4.01123
FTX	-4.00998
MAK	-4.00899
TMEM11	-4.00311
AMBP	-3.9979
TRAT1	-3.9957
PIMREG	-3.99377
CBLN2	-3.99048
MECP2	-3.98995
BICDL2	-3.98956
TMEM130	-3.98896
LOC100289518	-3.98765
CDK9	-3.98742
ZNRF3	-3.98706
NOG	-3.98668
RCSD1	-3.98244
IL22RA2	-3.98185
LOC100505664	-3.97813
SERPING1	-3.97728
AQP11	-3.97651
GEMIN5	-3.97619
CAPS2	-3.9752
CR1	-3.97425
ALOX15B	-3.97013
SPACA6	-3.96963
SDF2	-3.96782
NME8	-3.96782
LOC100506731	-3.96639
CTPS2	-3.96557
PGM5	-3.96473
CEP83	-3.96347
LRP6	-3.96212
SMIM22	-3.96198
LINC02243	-3.96153
NR1H4	-3.96015
INSYN2A	-3.95936
CAGE1	-3.959
HDX	-3.95777
TFDP3	-3.95641
AK7	-3.95325
CAMK1D	-3.95198
ULBP1	-3.95061
DNAJC2	-3.94996
CD28	-3.94969
MAGEL2	-3.94902
LOC102724938	-3.94871
COQ9	-3.94526
ADAM3A	-3.94505
LSP1P4	-3.94429
WLS	-3.94404
TMEM101	-3.94292
NPHP3	-3.94251
MRPS11	-3.93968
PTENP1	-3.93546
LIX1	-3.93411
DSCR9	-3.93188
INHA	-3.93074
CSNK1G3	-3.9258
SERPINA6	-3.92527
HAPLN2	-3.92396
DCTN1-AS1	-3.9201
CTXN3	-3.91886
CHN1	-3.91886
ELOA-AS1	-3.91816
TMEM18	-3.91784
LINC02325	-3.91561
LINC01242	-3.91488
FAM104A	-3.91472
ZNF595	-3.91427
SV2A	-3.914
MPL	-3.91329
KAT6B	-3.9132
ERICH3	-3.91308
SLC43A3	-3.91302
LINC01354	-3.91254
LOC400748	-3.9098
AMPD1	-3.90918
DOCK8-AS1	-3.90689
THAP10	-3.9052
LOC441179	-3.90504
NFKBID	-3.90397
FCER2	-3.90319
SLAMF1	-3.90195
FNDC11	-3.90055
FOXO4	-3.89961
ANKRD7	-3.89354
CTNNAL1	-3.88753
GAL3ST2	-3.88583
LIPJ	-3.88486
SAMD8	-3.88408
FHOD1	-3.88264
VKORC1	-3.88207
GSAP	-3.88136
CENPBD1	-3.88136
DNAH7	-3.87774
LOC613266	-3.8772
PLSCR1	-3.87644
ATP7B	-3.87529
FAS	-3.87009
NMNAT1	-3.86942
ZNF471	-3.86876
CD1C	-3.86581
LOC100289230	-3.8646
OR8B2	-3.86394
LIG4	-3.86201
ZNF529	-3.85919
SH3GL1P1	-3.85798
OR1J2	-3.85798
NR1I3	-3.85526
LYSMD4	-3.85521
FLYWCH1	-3.85383
SLC2A4	-3.85212
CEMIP	-3.85118
SLC43A2	-3.85017
CDNF	-3.84753
GOLIM4	-3.84728
TAF5	-3.84713
FPR1	-3.84609
VOPP1	-3.84517
PNMA8A	-3.84311
TARP	-3.8413
C1QTNF4	-3.83938
OSBPL10	-3.83697
PRR18	-3.83682
DAG1	-3.83376
KRTAP9-9	-3.83094
PSMA7	-3.82823
OTOGL	-3.82782
UBE2QL1	-3.82685
SLC44A3	-3.82469
LINC01115	-3.82353
PRR7	-3.822
MYL12A	-3.822
SNED1	-3.8192
SPOPL	-3.81828
TCL1A	-3.81789
ZNF776	-3.81629
GOLM1	-3.81359
CLOCK	-3.80879
IAPP	-3.80735
HPCA	-3.80735
CPB2	-3.80735
ASPHD1	-3.80735
LOC145694	-3.80471
PSMA3-AS1	-3.80244
NCAPG2	-3.79941
TTTY7	-3.79849
MYLK2	-3.79849
BTN1A1	-3.79607
SPRYD7	-3.79494
NRBP1	-3.79477
C6orf52	-3.79331
GMDS	-3.79256
ADGRF5-AS1	-3.79256
LINC01088	-3.79008
APOA2	-3.78863
EXOC3	-3.78834
SLC22A15	-3.7879
C5orf34	-3.7874
FAM215A	-3.78598
CREB5	-3.78598
CSTL1	-3.78526
RFX7	-3.78459
ZBTB16	-3.78383
PLA2R1	-3.78361
LINC01304	-3.78338
ZNF23	-3.78261
COL6A6	-3.78136
VWA8	-3.78022
PADI2	-3.77982
AGTRAP	-3.77861
INPP4A	-3.77778
CORIN	-3.76888
NT5C1A	-3.76783
LIAS	-3.76624
REG3G	-3.76467
TMEM181	-3.75845
DYM	-3.75809
C2orf50	-3.7577
FABP6	-3.75598
GABRR1	-3.75489
GPA33	-3.75375
KIAA1958	-3.75311
ZNF473	-3.75295
GPR150	-3.75221
ZNRF2	-3.74964
TBC1D9	-3.74953
SLC41A2	-3.74833
LOC101928847	-3.74664
NGLY1	-3.74529
FAM83D	-3.74474
HOMEZ	-3.74211
MAP1A	-3.74147
LOC101928269	-3.74024
CCR6	-3.73909
LINC01679	-3.73697
KRTAP19-1	-3.73272
ACTN1	-3.7259
NBPF3	-3.72528
SUCLG2-AS1	-3.72403
LINC01442	-3.72332
NECAB1	-3.72247
LOC100240728	-3.72247
LINC02158	-3.72162
ICAM2	-3.72142
H1-3	-3.7211
AVP	-3.7211
ATP8B4	-3.7211
GIMAP2	-3.72048
ATOH7	-3.71882
TMEM74B	-3.71484
EN1	-3.71319
LOC101928896	-3.71239
AIF1	-3.71239
GCFC2	-3.71195
PCDHB15	-3.71081
FGGY	-3.70044
EMC3-AS1	-3.69865
AMACR	-3.69803
VBP1	-3.69707
OR10D1P	-3.69515
FCAMR	-3.69349
LIN28B	-3.69268
DPY19L1P1	-3.69171
SLC39A11	-3.69153
LOC101927610	-3.69153
AGXT	-3.69141
ACBD5	-3.6913
RNF139	-3.68853
RIPOR2	-3.68748
NIPSNAP3B	-3.68589
PLCG2	-3.6845
SCRIB	-3.6839
ANKRD29	-3.6839
FAM98C	-3.6837
ERAP1	-3.68275
CASC2	-3.68243
GDPGP1	-3.68182
SIX6	-3.68012
KLHL6	-3.68012
MAGEC1	-3.67991
POLR3H	-3.67807
LOC105374042	-3.67807
MAGEA11	-3.67557
LYZL1	-3.67465
PSD2	-3.674
TCERG1L	-3.6695
NDUFAF1	-3.66819
TLR2	-3.66711
NEUROD1	-3.66696
TRPC1	-3.66654
TFEC	-3.66588
RPP38	-3.66296
ZNF507	-3.66091
LINC00923	-3.66073
CTNNA1	-3.65845
AGAP1	-3.65686
TMTC3	-3.65535
NCAM2	-3.65535
COG7	-3.654
ZNF564	-3.65232
IPMK	-3.65163
CPOX	-3.64992
OR5E1P	-3.64829
DEXI	-3.64746
SKA1	-3.6466
RASGEF1B	-3.6466
ERC2	-3.64599
DCUN1D1	-3.64298
SLC30A7	-3.64186
FAM170A	-3.64111
ZNF430	-3.64065
STEAP1	-3.64065
LOC101928516	-3.63941
FCGR2B	-3.63777
ESYT1	-3.63743
GATC	-3.63705
LINC02273	-3.63672
LOC100506016	-3.63559
MCM2	-3.63351
DLGAP1-AS2	-3.63322
REC8	-3.63313
UBASH3B	-3.63306
RAMP2	-3.633
ANKS1A	-3.63227
LINC00944	-3.63166
PSMC3	-3.63048
KCTD11	-3.63005
FAM66C	-3.62936
TEX13A	-3.62868
LOC101559451	-3.62803
NES	-3.62727
LINC01366	-3.62684
MORF4L2-AS1	-3.62666
BAZ1B	-3.62654
APOD	-3.62323
ZC4H2	-3.62226
DNAJB14	-3.62149
SDCBP2-AS1	-3.61798
PDGFC	-3.61471
UFD1	-3.61395
CYB5D2	-3.61271
ARHGEF5	-3.61143
GSTCD-AS1	-3.61117
TMEM121B	-3.60973
GSX1	-3.60815
LOC101927247	-3.60805
MAJIN	-3.60266
ZNF367	-3.59991
SGCB	-3.59916
FAM205A	-3.59877
TTF2	-3.59826
MPPED2	-3.59766
FAM149A	-3.59714
LOC100507221	-3.59545
LINC02047	-3.59455
CNGB3	-3.59427
MCPH1	-3.59117
DMTN	-3.59096
LINC01711	-3.58989
TCTE1	-3.58964
BCAS2	-3.58825
KDM1B	-3.58797
RGL3	-3.58614
RBL1	-3.58496
FBXL4	-3.58496
CIZ1	-3.58496
SPDYE2	-3.58157
SLC25A30	-3.58131
MYOZ1	-3.58015
WDR49	-3.57635
GXYLT1	-3.57424
VPREB3	-3.57365
LILRA5	-3.57289
ARNTL	-3.57225
PEX2	-3.57091
SLC24A3	-3.57089
GNG13	-3.56817
LOC100996419	-3.56663
SYNC	-3.56478
FXYD4	-3.56429
TBX6	-3.56278
GCNT7	-3.56242
SGMS1	-3.56188
CPN1	-3.55695
ADAM11	-3.55639
LOC101930081	-3.55605
ABCB1	-3.55278
LPCAT2	-3.5521
MRPS27	-3.55049
GLP2R	-3.54973
HEYL	-3.54749
C1orf158	-3.54735
LINC02653	-3.54716
SMOC1	-3.54559
WDR66	-3.54508
GNLY	-3.54432
LINC01120	-3.54338
LOC401324	-3.54324
TP53AIP1	-3.54253
BOLA1	-3.54039
THAP1	-3.53952
ALLC	-3.53869
ERCC6L	-3.53842
STX5	-3.53727
CLEC12B	-3.53727
PITPNA-AS1	-3.53568
LOC646762	-3.53469
DGCR9	-3.53364
SPATA6L	-3.53207
TBC1D22B	-3.53149
LRRC14	-3.53078
ZNF354C	-3.53051
SRSF7	-3.52992
ZKSCAN1	-3.5291
LOC100127938	-3.52901
DPY19L4	-3.52793
MFAP2	-3.52748
CNGA1	-3.5274
PGK2	-3.52702
VIT	-3.52641
LINC00308	-3.52629
ZNF608	-3.52356
PSMB7	-3.52356
LINC00937	-3.52356
HIVEP3	-3.52273
PRX	-3.52195
PIANP	-3.52034
ZNF276	-3.51854
LINC02850	-3.51785
SNX4	-3.51457
LINC00900	-3.51457
MICAL1	-3.51388
SLC52A1	-3.51277
SPOCK2	-3.51096
GABBR1	-3.51037
ZER1	-3.50822
ADGRF4	-3.50779
PPP1R1B	-3.50696
PSTK	-3.50499
LOC101929552	-3.50479
S100A10	-3.50275
EREG	-3.5025
ERG	-3.50014
DKFZp451B082	-3.49791
HMGA1	-3.49762
GRIP1	-3.49643
GALNT3	-3.49643
CYP26A1	-3.49643
S1PR5	-3.4957
PRICKLE3	-3.49476
GCA	-3.49313
MARK3	-3.49282
PARP16	-3.4926
NR2F2	-3.49185
PPM1N	-3.4912
LPCAT3	-3.49114
WNT5A	-3.49057
CCDC26	-3.48829
PRKAG2-AS1	-3.48767
SSH2	-3.48712
KIR2DS5	-3.4865
EXOC7	-3.48577
H2BW4P	-3.48403
TADA3	-3.48278
TMEM263	-3.48253
ONECUT2	-3.48153
SSX2IP	-3.4815
FEZ2	-3.48049
PGR	-3.47972
ADAM28	-3.47897
VSIR	-3.47883
LMNB1	-3.4785
DIAPH1-AS1	-3.47711
CERCAM	-3.47555
SRL	-3.47503
GFRA1	-3.47434
ZNF704	-3.47342
USH1C	-3.47317
AP4E1	-3.47317
RHPN1-AS1	-3.47217
LOC574538	-3.47187
SDK2	-3.47131
KIF18B	-3.47131
ALDH3A1	-3.47109
NEDD9	-3.47085
FAM124B	-3.47032
KCNMB2	-3.4692
SCAF8	-3.46781
LINC00954	-3.46761
LOC286359	-3.46632
MPPE1	-3.46376
LOC100506691	-3.46352
MAN1A1	-3.46307
ZBED4	-3.46255
TH	-3.46241
VENTXP1	-3.45943
PWWP3B	-3.45943
PANK4	-3.45943
ENPP6	-3.45943
CDK20	-3.45943
BST1	-3.45943
LOC105374989	-3.45728
LARGE1	-3.45588
LGALS14	-3.45474
ZBED2	-3.45457
LAG3	-3.45213
DTD1-AS1	-3.45036
PRKD3	-3.44757
QRICH2	-3.44708
MAPRE3	-3.44531
ANAPC2	-3.44445
SRD5A2	-3.4441
SNAPIN	-3.44373
KRT77	-3.44294
AFG3L1P	-3.44207
LINC02186	-3.44015
SMIM25	-3.43801
MED12	-3.43677
LOC101929586	-3.43539
LOC101927709	-3.43423
B4GALNT2	-3.43296
HDAC4-AS1	-3.43282
ZNF814	-3.43209
LINC01750	-3.43035
MNDA	-3.42962
LY6E	-3.42914
TRIM59	-3.4285
SHISA6	-3.42626
SMYD4	-3.42582
KLHL22	-3.42579
SH3BGRL	-3.42492
LOC101926967	-3.42146
ZCCHC13	-3.4213
C5orf47	-3.42033
EDDM3A	-3.4199
SLC17A1	-3.41913
MOGAT1	-3.41879
KLHL35	-3.41758
ICA1L	-3.41602
TRIM51	-3.41504
LOC101928278	-3.41504
HYKK	-3.41363
AP1G2	-3.41203
MAGEA4	-3.40893
SCN3B	-3.40663
PDZD2	-3.40599
GMPR2	-3.40599
DEPDC1-AS1	-3.40411
NLGN3	-3.40358
CKAP2L	-3.40336
KCNJ10	-3.4021
ZNF195	-3.40038
FAM78B	-3.39975
ZNF852	-3.39917
FLT3	-3.3966
HBD	-3.39593
LINC02254	-3.39578
LINC00672	-3.3953
SNTN	-3.39506
LOC100507477	-3.39232
GAS8-AS1	-3.39232
UGT2B28	-3.39082
C2orf27A	-3.38716
HERC2P3	-3.38658
OS9	-3.38562
PRORY	-3.38447
NMNAT3	-3.38247
LINC00567	-3.38247
ACTR6	-3.38119
C16orf46	-3.38064
IGHM	-3.37954
INTU	-3.37767
WASHC3	-3.37701
ERV3-1	-3.37615
OXSM	-3.37543
RPL6	-3.37534
PNMA6A	-3.37504
AZGP1	-3.37464
LUZP4	-3.37281
HHLA1	-3.37207
LOC100506489	-3.37197
PRKG1-AS1	-3.37175
RASL10A	-3.37093
FXR2	-3.37049
TATDN3	-3.36923
CLDN18	-3.36923
PCDHGC4	-3.3649
ABCD4	-3.36364
ALOX5AP	-3.36217
TLR4	-3.36075
LOC101927623	-3.36053
SCT	-3.35669
LOC100421494	-3.35665
SHANK2-AS3	-3.35509
LRRIQ1	-3.35484
GAS5	-3.35435
MRPS17	-3.35414
AANAT	-3.35296
USP44	-3.35099
LOC100132686	-3.34746
SLC7A2	-3.34567
LSM10	-3.34553
SMIM4	-3.34534
PRRG2	-3.34475
IHH	-3.3447
RGPD4-AS1	-3.34062
LEMD1-AS1	-3.33985
NRK	-3.33949
CLDN3	-3.3388
HTR7P1	-3.33848
KLF3-AS1	-3.33684
GSX2	-3.33665
LDHAL6A	-3.33657
LOC101929372	-3.33582
ITGAV	-3.3346
SAP18	-3.3336
ZBTB24	-3.33342
NOTUM	-3.3332
TPR	-3.33234
KCNJ1	-3.33092
CELA1	-3.32912
GNPAT	-3.32863
MFSD4A-AS1	-3.32769
CNTN5	-3.32673
OR8B8	-3.32604
IGFBP2	-3.32544
CGRRF1	-3.32399
NPTXR	-3.32388
CHKA	-3.32381
TMEM50A	-3.32193
PRKAB1	-3.32193
LOC100132077	-3.32193
H3C8	-3.32193
EPHA7	-3.32193
TRUB1	-3.31991
CX3CR1	-3.31657
CD48	-3.31555
LINC02036	-3.31487
PCDHB3	-3.31206
NDST3	-3.3112
LOC101929297	-3.30986
F11	-3.30834
OBP2B	-3.30743
HNRNPF	-3.30743
NEXN	-3.30666
LINC00559	-3.30581
MOCS1	-3.30457
IL3RA	-3.30423
LINC00189	-3.30378
LINC01788	-3.30117
SETDB1	-3.29975
ZMIZ1-AS1	-3.29897
CCNT2	-3.29879
NLRP12	-3.29834
GLB1L2	-3.29768
TCP11L1	-3.29632
ZNF174	-3.29624
SEMA4B	-3.2961
CAPN1	-3.29593
OSTC	-3.29546
BPHL	-3.29373
CLECL1	-3.2935
BBS10	-3.29278
AIG1	-3.29236
DPCD	-3.29138
TMEM116	-3.29133
CDHR1	-3.29068
FLNA	-3.29033
MAN2A1	-3.28987
NDUFA12	-3.28951
ZNF283	-3.2891
CTSC	-3.28838
CDH20	-3.28688
LRRC56	-3.28664
SLCO1A2	-3.28358
MYCL	-3.28255
DDX11-AS1	-3.2817
PSMB10	-3.28069
GPSM1	-3.2783
LOC101928045	-3.27486
TRAF3IP3	-3.27479
OR8G2P	-3.27373
KRT73	-3.27229
HP	-3.27085
PSMD6	-3.27031
SLC14A2-AS1	-3.26953
ZBTB37	-3.26923
CARD8-AS1	-3.26804
SNIP1	-3.2677
ATPAF2	-3.26303
PRCD	-3.26216
PTPRD	-3.26083
KIAA1586	-3.25956
MGP	-3.25873
TMX2	-3.2578
GABRB2	-3.25376
TMEM169	-3.25298
PARD6B	-3.25226
RIPK2	-3.24948
GTF3C3	-3.24948
CAPN7	-3.2491
UBE2T	-3.24539
ADAM22	-3.24447
LOC100129620	-3.24431
YPEL4	-3.24266
GPR137B	-3.24101
LHX8	-3.24005
ATP8A1	-3.23869
CLIP4	-3.23815
AQP1	-3.23807
PSPN	-3.2379
FLG2	-3.23786
GUCY2F	-3.23754
MFSD8	-3.23644
PNPLA4	-3.23589
NFXL1	-3.23458
NBR2	-3.23325
SNORD114-3	-3.23266
BCL2	-3.23168
ALAD	-3.23116
PCYOX1L	-3.22837
LINC02085	-3.22781
LINC01482	-3.22754
FCRL1	-3.22588
NRAD1	-3.22497
PPP2R3A	-3.22442
LRRTM1	-3.22437
SLC26A11	-3.22315
MSS51	-3.22309
PACRG-AS2	-3.22166
DEPDC1B	-3.21883
ARFGEF3	-3.21594
FOXP1-AS1	-3.21501
XAGE3	-3.21459
PLA2G7	-3.21412
RAB39A	-3.21299
VILL	-3.21205
NCR1	-3.21175
MBNL3	-3.21125
PDCD2	-3.21101
EMC10	-3.2109
DPF3	-3.2104
OR2J2	-3.20716
PRKX	-3.20611
PACRG-AS1	-3.20464
ZNF219	-3.20319
REV3L	-3.20315
C2orf92	-3.20282
UGDH	-3.20235
ADAM8	-3.2011
TNNC1	-3.19967
CIITA	-3.19967
HPDL	-3.19931
IFRD1	-3.19885
ZNF461	-3.19878
SCYL3	-3.1973
EFNA4	-3.1964
CD2AP	-3.19455
LINC01619	-3.19438
LOC101928526	-3.19143
ADAMTS19	-3.18866
LOC101928000	-3.18692
ZC3H3	-3.18641
HSBP1L1	-3.18564
AFAP1L2	-3.18548
CFAP61	-3.18417
AREG	-3.1838
AKT2	-3.1838
MAPKAPK2	-3.182
ZNF660	-3.18107
LINC01580	-3.18107
KCTD5	-3.18043
ACOD1	-3.17902
GAS8	-3.1788
NMRK2	-3.17861
SPARCL1	-3.17736
MAGEC2	-3.17632
LINC01085	-3.17509
SLC9A7	-3.17425
LEO1	-3.17259
RANBP1	-3.17119
PLGRKT	-3.16993
DOCK9-DT	-3.16855
PPP4R3A	-3.16658
TMEM108-AS1	-3.16628
CSRNP2	-3.1655
LINC00410	-3.16341
SLC22A12	-3.16227
ANO5	-3.16227
SPAG17	-3.16012
WDR11	-3.1592
GRIN3A	-3.15678
NEUROG3	-3.15631
ZNF43	-3.15628
HEG1	-3.15583
NICN1	-3.15565
LINC00857	-3.15489
LOC101927060	-3.15476
DRAM1	-3.15403
COTL1	-3.15381
ACOT13	-3.15364
GZMM	-3.15272
BMERB1	-3.15267
GBX2	-3.15265
RBM42	-3.152
GRK1	-3.15149
TRIM50	-3.15131
SLC5A7	-3.15131
ODR4	-3.15094
WASHC5	-3.14975
SIRPB1	-3.14909
THUMPD2	-3.14818
LINC01181	-3.14743
DEAF1	-3.14568
LINC01981	-3.14559
ADGRB1	-3.14518
GET3	-3.14405
FGD2	-3.14296
DMRT3	-3.1426
CEBPZOS	-3.14244
IL20	-3.14114
DLG3-AS1	-3.14048
PAQR4	-3.13972
ZNF503-AS2	-3.13955
PCDHB6	-3.13955
MCUB	-3.13788
EDRF1	-3.13586
STARD8	-3.13535
CABIN1	-3.13472
LOC100506725	-3.1343
WSCD2	-3.13351
SERHL2	-3.13124
SLC25A46	-3.12832
RNASE1	-3.12686
GCKR	-3.12587
DEPDC7	-3.12553
YWHAEP7	-3.12223
ZBTB17	-3.11879
GPN2	-3.11851
OR14J1	-3.11711
KRT76	-3.11548
PAQR8	-3.11443
BAALC	-3.11422
TUBGCP3	-3.11295
KLF8	-3.11283
DPEP1	-3.1127
LINC01431	-3.11247
XCR1	-3.1112
RHBDF1	-3.11085
DDX60	-3.10992
LINC01874	-3.10884
RNMT	-3.10738
PLCXD3	-3.10692
HCN2	-3.10528
CYP1B1-AS1	-3.10522
PCDH19	-3.10434
LINC02861	-3.10434
BPTF	-3.10343
CCDC3	-3.10329
FUNDC2	-3.10305
OXA1L	-3.10194
ACP6	-3.10154
PHF19	-3.10035
LOC100506585	-3.10007
PLAAT4	-3.09815
LACC1	-3.09803
UBL7-AS1	-3.09741
TRERF1	-3.0961
TBC1D27P	-3.09482
RND3	-3.09358
LINC01657	-3.09099
PAX7	-3.089
SCOC	-3.08851
CACNA2D3	-3.08746
CD36	-3.08463
ALMS1-IT1	-3.08453
MRM1	-3.08314
KCNJ11	-3.08299
CCNF	-3.08198
DEFB122	-3.08092
MTRES1	-3.07912
KBTBD4	-3.07647
KIF25-AS1	-3.07489
HLCS	-3.07362
LARS2	-3.07325
ASMTL-AS1	-3.07217
TMPRSS5	-3.07195
YAF2	-3.07179
C17orf98	-3.0701
SDHD	-3.06942
LHFPL3-AS1	-3.06774
NEUROD2	-3.06752
IFNL1	-3.06451
PLD4	-3.06413
NR3C2	-3.06362
ZNF502	-3.0628
COL5A1	-3.06274
OR7A17	-3.06254
STRIT1	-3.0607
ADGRF2	-3.0607
SVOPL	-3.05889
RNF207	-3.05889
PLCXD1	-3.05889
ANGPTL7	-3.05889
FABP1	-3.05585
C2CD4B	-3.05177
REG1CP	-3.05166
BTNL8	-3.05149
DGCR12	-3.05021
HEATR4	-3.05009
DENND4B	-3.04972
F10	-3.04822
SLITRK4	-3.04793
ATF6	-3.04701
FEZ1	-3.04564
PEX14	-3.0436
WDYHV1	-3.04298
MRPL54	-3.04266
SAMMSON	-3.04103
LINC01477	-3.04064
LRRN3	-3.03953
CST9	-3.03953
CLEC4G	-3.03924
ZNF549	-3.03814
POLM	-3.03814
ZC3H12D	-3.03726
C2orf49	-3.03632
RETN	-3.03562
LINC00572	-3.03562
LOC101928273	-3.03493
DGKK	-3.03449
VWC2	-3.03275
CD82	-3.03269
LINC00302	-3.0282
TMEM229B	-3.02721
MFSD4A	-3.026
KRT8P12	-3.02534
DDX31	-3.02521
SRBD1	-3.02385
LOC100421171	-3.02385
LCE3D	-3.02327
LOC101927391	-3.02294
SIRPG	-3.02284
CD276	-3.0222
ASPDH	-3.0217
GPX5	-3.02066
GAS5-AS1	-3.02035
ZSWIM2	-3.0199
GPC1	-3.01913
AQP9	-3.01906
FBXW4P1	-3.01838
DNAH8	-3.01691
C5orf24	-3.01668
COX7B2	-3.01471
CYP2E1	-3.01436
LINC02070	-3.01381
TNFSF11	-3.01197
KIAA1614	-3.01171
NXF3	-3.01057
SYT9	-3.01043
TOR2A	-3.01042
RNF115	-3.00891
HTR3B	-3.00817
BANK1	-3.0072
NPTX1	-3.00626
MC1R	-3.00537
LINC00886	-3.00487
CCDC87	-3.00456
COL15A1	-3.00429
OTUD6B	-3.00409
PPM1D	-3.004
LOC100507291	-3.00309
POM121L12	-3
NUDT6	-3
N4BP2	-3
CR1L	-3
GREB1L	-2.99766
FRK	-2.99683
AGAP6	-2.99683
DUSP21	-2.99628
LINC01096	-2.99382
GIMAP6	-2.99277
TACR3	-2.99214
CCDC170	-2.9911
PTPMT1	-2.99094
BSND	-2.99031
ITGAX	-2.98956
CLHC1	-2.98868
UBE2N	-2.98857
LOC100506497	-2.98802
CEACAM8	-2.98641
BPGM	-2.98606
NGFR	-2.98579
CX3CL1	-2.98562
CRYBB2P1	-2.98538
FOS	-2.98507
POLK	-2.98372
AKTIP	-2.983
SPRTN	-2.98185
CHRM3-AS2	-2.98185
FPGT	-2.98148
XPO1	-2.9813
CDH16	-2.98109
GABRQ	-2.97807
TIGD4	-2.97788
TTC37	-2.97696
CTDSPL2	-2.97602
GDPD2	-2.97511
RAD51-AS1	-2.97491
RRP1	-2.97068
RUNX1T1	-2.97034
KRTAP9-4	-2.96963
ZP1	-2.96801
LCNL1	-2.96801
LOC730101	-2.96733
IL10RA	-2.96578
EEF1AKMT2	-2.96523
XPO5	-2.96505
EPHX3	-2.96467
PDCD5	-2.9639
TMEM108	-2.96347
FCHSD1	-2.96347
REXO1	-2.96306
NUMB	-2.96263
RGN	-2.96239
EPHA6	-2.96212
TBC1D32	-2.96153
TRBC1	-2.9613
U2AF1L4	-2.96128
PAM	-2.96083
ATP6AP2	-2.96066
MOG	-2.96057
ORC3	-2.95936
TMEM63A	-2.95889
ZC3H14	-2.9587
PLCL1	-2.95777
TNXB	-2.95659
UHRF1BP1	-2.95636
EMC1	-2.95622
NDUFB2-AS1	-2.95599
RNF14	-2.95596
MPZL3	-2.9542
ADGRG4	-2.9542
IFNA4	-2.95269
PDZK1	-2.95228
TAAR1	-2.94996
ABO	-2.94981
OGN	-2.9486
LINC00894	-2.94826
KLHDC1	-2.94798
LOXHD1	-2.94753
IL2RB	-2.94753
DCX	-2.94702
OVCH1-AS1	-2.94623
C7orf26	-2.94596
RIOK3	-2.94558
C19orf47	-2.94512
NEU2	-2.94486
MFSD5	-2.94486
GLRA1	-2.94404
CMTM3	-2.94365
MCM6	-2.94354
LOC339862	-2.94342
IAH1	-2.94238
TF	-2.9405
MYPN	-2.94037
LINC00901	-2.93987
LINC01159	-2.9386
CCIN	-2.9386
BTNL2	-2.9386
LINC01007	-2.93763
NIFK	-2.93742
EHBP1L1	-2.93632
PCA3	-2.93594
MLLT1	-2.93553
LOC105375240	-2.93473
LOC100505851	-2.93434
SLC30A6	-2.93336
FCHSD2	-2.93231
NPVF	-2.9312
FAM3C	-2.9312
LINC02260	-2.93074
BPNT1	-2.92912
NEDD4	-2.92694
DOCK11	-2.926
TMEM150C	-2.92543
INPP5D	-2.92497
JUP	-2.92409
KSR1	-2.924
SYCE1	-2.92376
TTLL9	-2.92215
HSPG2	-2.92177
LMO2	-2.91839
CENPF	-2.91781
NCR3	-2.91754
VCPIP1	-2.91667
TKTL1	-2.914
PWP2	-2.91289
ANP32E	-2.91254
PEX7	-2.91201
COPE	-2.91136
CRTC2	-2.91132
FRMD7	-2.91107
DRC7	-2.91107
STARD5	-2.90964
ADCYAP1	-2.90903
C1orf87	-2.90864
BICRA	-2.90189
CD8B	-2.9006
LOC101929550	-2.89947
SNORA37	-2.89899
GABRR3	-2.89885
DCHS2	-2.89767
SNHG17	-2.89764
IGLC1	-2.89678
LURAP1	-2.89673
FAM104B	-2.89673
RBM11	-2.89662
PALB2	-2.89511
GALNTL5	-2.89426
MTOR	-2.89391
SLC13A4	-2.89257
EXD3	-2.89224
COL21A1	-2.89162
GCSIR	-2.89142
SMC5-AS1	-2.89115
IGFBP7	-2.89038
TFAP4	-2.88994
LINC01364	-2.88952
APCS	-2.88938
LINC00587	-2.8893
IWS1	-2.88868
AGXT2	-2.88845
SCYL1	-2.88827
LAMC1	-2.88784
ZNF426-DT	-2.88623
UTP3	-2.88408
HAVCR1	-2.88264
SH2D4A	-2.88136
SSUH2	-2.87997
SOX2	-2.87941
KDELR1	-2.87814
PLAC9	-2.87759
GALR2	-2.87759
DNAJC27-AS1	-2.87634
ABCF3	-2.87578
CCDC58	-2.87543
AOAH	-2.87539
HEY2	-2.87447
SLC25A5	-2.8728
SRFBP1	-2.87235
SLC7A11	-2.87235
PLPP2	-2.87235
BMP8B	-2.87188
MORN2	-2.87115
HSD3B2	-2.86978
C6orf99	-2.86854
PPARGC1A	-2.8685
MED4	-2.867
CCDC173	-2.86661
RFC3	-2.86592
ELN	-2.86579
IFITM10	-2.8635
PDHX	-2.8601
CCL27	-2.85846
CFTR	-2.85837
EEPD1	-2.85798
CSPG5	-2.85798
CALCA	-2.85656
CDS2	-2.85402
USP9Y	-2.85345
KIR3DL1	-2.85316
CD74	-2.85263
IL7R	-2.8519
GRIK1-AS2	-2.85175
EXTL3-AS1	-2.85086
SH3BGRL2	-2.85062
NOL12	-2.84938
ZNF615	-2.84902
LYZL6	-2.84886
ZMYM6	-2.84854
BRDT	-2.848
ADRB3	-2.848
EOGT	-2.8467
MED18	-2.84435
ENTPD7	-2.84435
NMI	-2.84327
RNA45SN5	-2.8413
RPRM	-2.84022
EXOSC3	-2.83918
SLC8B1	-2.83872
KLHL30-AS1	-2.83872
ZNF562	-2.83838
KIAA0754	-2.83825
PPARG	-2.83757
LBR	-2.83672
CARD18	-2.83631
GPRC6A	-2.83537
ZBTB11	-2.83383
SC5D	-2.83354
MARK4	-2.83314
APOL4	-2.83221
FLJ45513	-2.8314
CFHR2	-2.82631
CACNA1E	-2.82443
GJB6	-2.822
C7orf33	-2.82166
ANP32A-IT1	-2.82073
ST7-AS1	-2.81998
HSD17B7	-2.81985
NOP10	-2.81917
PXT1	-2.81629
TCL6	-2.81536
DLL1	-2.81436
ABCA12	-2.81378
VSIG10L	-2.8134
SPTBN2	-2.8095
ZNF350	-2.80934
LINC01883	-2.80852
FBXO33	-2.80735
ZNF766	-2.80418
LOC79999	-2.80418
CYP11B2	-2.80339
FOXL1	-2.80277
STC2	-2.80145
SLC3A2	-2.80054
TET2	-2.79874
LANCL3	-2.79874
ORC2	-2.79751
NAPSA	-2.79511
ACSF3	-2.79368
MZT2B	-2.79338
ACY3	-2.79323
ERCC8	-2.79319
NAPA	-2.79201
ACOT9	-2.79141
ETNPPL	-2.79077
RAB7B	-2.79028
CDH11	-2.78945
ABHD8	-2.78905
SCMH1	-2.78834
LINC00269	-2.78759
HOXC13	-2.78727
RBM20	-2.7866
LRFN3	-2.78606
ETNK1	-2.78473
NDC80	-2.78463
LOC645188	-2.78427
CLIP1-AS1	-2.78427
PCDHGB8P	-2.78338
CHROMR	-2.78316
NPHS1	-2.78266
LOC100128108	-2.78165
WFDC9	-2.78155
SCO1	-2.78136
DHX33	-2.78117
GEMIN7	-2.78088
IRGQ	-2.78071
FMO1	-2.78022
KIF16B	-2.77897
EIF3C	-2.77821
RIPPLY3	-2.77761
LRRC37A4P	-2.77698
RHOXF1	-2.77557
STOML3	-2.77529
TRIM8	-2.7752
SOCS4	-2.77444
PANTR1	-2.77419
GGPS1	-2.77273
PHEX	-2.77219
RBM4	-2.77088
LOC285766	-2.77052
TAP1	-2.76755
SEL1L	-2.76344
POLR2D	-2.76218
LOC284379	-2.76184
LINC02475	-2.76081
FLJ12825	-2.76081
SLC7A3	-2.7604
PTHLH	-2.76033
SWT1	-2.75924
INSYN1	-2.75489
GAMT	-2.75409
DSCR10	-2.75304
TBX5-AS1	-2.75276
LGR4	-2.75195
SLC2A10	-2.75132
TMEM129	-2.75039
MGC16025	-2.75002
LINC01492	-2.75002
CEP104	-2.74885
SLC35F6	-2.74877
SP140	-2.74846
KLRB1	-2.74723
ACTR10	-2.74723
BRMS1	-2.74681
USP18	-2.74674
SYCP2	-2.74565
LINC02028	-2.74543
CXCL8	-2.74506
C8orf34	-2.74359
PAQR3	-2.74335
FAM230B	-2.74307
LOC102723809	-2.74133
TSBP1	-2.74017
PANX3	-2.73697
CPPED1	-2.7349
LINC01521	-2.73383
PPEF1	-2.73374
ZMYND19	-2.73344
VN1R108P	-2.73335
SLC35F4	-2.73335
TRAPPC12	-2.73118
RIMKLA	-2.73104
TBC1D2	-2.73039
UBA3	-2.72935
MOV10	-2.72935
PPRC1	-2.72822
SEC23IP	-2.72776
SYNPO2L	-2.72741
ATF5	-2.72639
GSTA3	-2.72567
LYVE1	-2.7246
POLE2	-2.7239
LOC401442	-2.72348
ETV6	-2.72196
UQCRC2	-2.72185
OTUD3	-2.72128
LINC02287	-2.72068
KIF24	-2.71898
YIPF3	-2.71823
DDRGK1	-2.71757
NEK5	-2.71741
OR2F1	-2.71667
PPP1R15B	-2.71621
NLRC4	-2.71621
C8orf17	-2.71621
ANKRD44	-2.71621
ZNF3	-2.71516
GLCE	-2.71425
ABHD16A	-2.714
CCZ1B	-2.71391
CYGB	-2.71312
MAP1LC3B2	-2.71272
CDH19	-2.71272
AIMP1	-2.71272
MAP2K7	-2.71149
PLPBP	-2.71087
MAFG	-2.70933
SIM2	-2.70877
PTPN3	-2.70813
PVALB	-2.70782
LINC00311	-2.70695
PARD3	-2.70682
SLC6A7	-2.70548
MLNR	-2.70526
ICOS	-2.70526
FOPNL	-2.70297
LINC01992	-2.7029
SLCO3A1	-2.70287
JAG2	-2.70044
IL6R-AS1	-2.70044
CASP6	-2.69903
MRPL45	-2.69732
LOC100506071	-2.69405
DUSP2	-2.69405
EPS8	-2.6939
HNF4G	-2.69349
ATP8B2	-2.6928
TMEM220	-2.69196
SLC48A1	-2.69188
AMELY	-2.69116
NHLRC2	-2.6909
CTTNBP2	-2.6909
PIK3AP1	-2.69065
ADAMTS12	-2.69052
CHMP7	-2.68786
MAGEA8	-2.6877
KCNQ1OT1	-2.68755
EPHA2	-2.68732
KRT2	-2.68589
CLIP3	-2.6845
MIR302B	-2.6837
NCSTN	-2.68362
KRBA1	-2.6823
TM4SF4	-2.68182
DNASE1L3	-2.68057
RRN3	-2.67807
PKN2	-2.67775
PHGR1	-2.67578
LOC101928386	-2.67557
IRF4	-2.67557
CPS1	-2.67444
FRAS1	-2.67243
GJB3	-2.66941
ABCC11	-2.66928
QRICH1	-2.66903
KCNV1	-2.66742
RRS1	-2.66523
TUSC8	-2.6644
RSL1D1	-2.66408
NUDT7	-2.66237
CYP2R1	-2.66191
QSER1	-2.66171
LINC01226	-2.66166
C1orf100	-2.66133
SULT1E1	-2.66113
GALC	-2.66094
SIRT2	-2.66057
HCN3	-2.66004
RSPH9	-2.6598
TRMT44	-2.65973
TSPAN31	-2.6596
KMT2B	-2.65934
WASF3	-2.65849
PPP2R5B	-2.65806
TPP2	-2.65685
PLCD1	-2.65483
SLC34A2	-2.65473
DDX19A	-2.65063
JAML	-2.64962
FDX2	-2.64938
NXNL1	-2.64801
AUP1	-2.64712
DDIT4	-2.64696
LOC101928718	-2.6458
CSRNP3	-2.64566
CIP2A	-2.64534
HSD3B7	-2.64494
METTL21A	-2.64445
ZNF667	-2.64386
PIBF1	-2.64386
LINC00550	-2.64386
DKK1	-2.64386
CFAP69	-2.64254
ALX1	-2.64245
MAP3K19	-2.64175
NOL7	-2.64155
HDAC4	-2.64092
TMC7	-2.64
LOC100507065	-2.64
SNORA21	-2.63904
LINC01405	-2.63796
CCDC71	-2.63766
PRR36	-2.63743
ARMCX4	-2.63743
RSPO4	-2.63431
OBI1	-2.63399
PLCH1	-2.63374
LINC00029	-2.63313
CASC18	-2.63227
TELO2	-2.63169
UNC93B1	-2.63161
PIGA	-2.63147
ASB10	-2.63065
PHBP19	-2.63005
SLC9C2	-2.62936
LOC200772	-2.62761
KDM5D	-2.62678
LINC00347	-2.62662
TMEM35A	-2.62544
LOC100506885	-2.62449
DENND5A	-2.62449
GPBP1L1	-2.62385
MAP3K14-AS1	-2.62369
HLTF	-2.62323
LOC100130331	-2.62272
DONSON	-2.62272
FREM1	-2.62149
[truncated: 4,374 more rows]

## Sheet: SI Table 7
GeneID	Log2FC	p-value	adj pValue
MXLOC_122891	2.84851	7.54e-22	7.96e-21
MXLOC_024092	1.16441	6.14e-10	2.89e-09
MXLOC_023601	1.75031	1.99e-08	7.74e-08
MXLOC_040839	1.93324	5.44e-08	1.98e-07
MXLOC_065110	1.29756	7.96e-08	2.83e-07
MXLOC_057099	1.48451	1.8e-07	6.01e-07
MXLOC_145545	1.56509	1.17e-06	3.41e-06
MXLOC_051637	5.29413	2.25e-06	6.2e-06
MXLOC_025808	5.08263	1.2e-05	2.85e-05
MXLOC_010406	1.52276	2.18e-05	4.88e-05
MXLOC_128111	1.33475	8.37e-05	0.000163099
MXLOC_132784	1.02503	0.000113675	0.000214341
MXLOC_025844	1.00462	0.000134968	0.000249423
MXLOC_045719	1.14242	0.000561958	0.000876341
H3F3B	1.05089	1.35e-227	1.48e-225
LRRC37A	1.8531	3.32e-225	3.58e-223
LRRC37A2	1.05251	4.39e-223	4.7e-221
RGPD5	1.94918	2.1e-209	2.12e-207
TCP11	1.34476	9.08e-199	8.68e-197
DONSON	3.28447	1.6e-191	1.48e-189
RANBP2	1.22656	8.13e-146	5.55e-144
OAZ3	1.26254	2.24e-136	1.44e-134
CCDC168	1.15225	1.2e-134	7.61e-133
RGPD2	1.72381	4.21e-123	2.42e-121
LOC730159	2.09797	4.78e-118	2.66e-116
TOPORS	1.40276	1.42e-108	7.29e-107
SMARCC1	1.41012	9.44e-104	4.57e-102
DLG1	1.03586	1.39e-103	6.73e-102
CABS1	1.39353	3.7e-99	1.73e-97
UBXN7	2.24914	2.72e-94	1.21e-92
SPECC1	2.00836	3.73e-89	1.58e-87
RYR2	1.73478	7.83e-84	3.08e-82
RGPD3	2.22175	5.01e-82	1.93e-80
GABARAPL1	1.52553	4.35e-80	1.64e-78
FIP1L1	1.75017	3.13e-79	1.17e-77
CHD1	1.55903	4.65e-74	1.65e-72
PTPRA	1.0394	2.23e-70	7.51e-69
NCL	1.53476	3.56e-66	1.14e-64
GABARAP	2.12529	3.19e-65	1e-63
ODF1	1.36904	6.83e-65	2.15e-63
RFX4	1.27563	5.24e-62	1.57e-60
NUFIP2	1.79497	1.33e-58	3.78e-57
NUPR2	2.12421	2.47e-58	6.96e-57
LRRC8C	1.9737	5.43e-58	1.51e-56
CSNK2A2	2.05583	8.2e-58	2.28e-56
TTLL5	1.17224	1.38e-56	3.76e-55
TMEM234	1.83234	1.17e-55	3.12e-54
PRKDC	1.08573	1.61e-55	4.29e-54
PCYT2	1.15212	2.49e-55	6.64e-54
MYO9A	1.15124	8.31e-55	2.2e-53
NUP153	2.16231	1.4e-53	3.63e-52
FCGR2A	2.40182	9.29e-53	2.38e-51
PCDHB8	1.33296	1.15e-52	2.94e-51
OR2H2	1.39711	3.69e-51	9.11e-50
CASC3	3.55523	4.61e-51	1.14e-49
USP17L17	3.48554	9.38e-51	2.3e-49
GBAS	3.56805	1.61e-50	3.93e-49
XPNPEP3	1.41304	2.96e-50	7.2e-49
ELOF1	2.53514	6.08e-50	1.47e-48
AXDND1	1.48227	2.43e-49	5.77e-48
DUSP21	1.68416	3.95e-48	9.19e-47
MGAT5	1.62106	2.23e-47	5.11e-46
LTN1	1.29456	7.34e-47	1.66e-45
FNDC5	1.17888	1.21e-46	2.72e-45
ABHD2	1.17733	1.35e-46	3.03e-45
GSK3B	2.09178	3.37e-46	7.54e-45
LYPD4	1.47136	1.16e-45	2.56e-44
C6orf201	3.00738	1.21e-45	2.68e-44
RBL2	1.37207	2.53e-45	5.56e-44
NUP160	1.08468	4.6e-44	9.81e-43
MRGBP	2.33859	1.76e-43	3.71e-42
SAV1	2.12711	2.65e-43	5.58e-42
PARP6	1.46554	2.91e-43	6.13e-42
DDX3Y	1.19823	2.83e-42	5.82e-41
ADM5	1.09532	1.14e-40	2.26e-39
CCDC144A	1.27173	2.45e-40	4.8e-39
PCF11	1.11663	7.67e-40	1.49e-38
UBA52	1.78085	1.11e-39	2.14e-38
GPR18	1.41038	2.87e-39	5.46e-38
GOLGA8B	2.46389	3.36e-39	6.4e-38
POLD2	1.36472	8.06e-39	1.52e-37
PTDSS2	1.23013	9.55e-39	1.79e-37
ZNF490	1.23899	1.12e-38	2.09e-37
TSPYL5	1.14807	1.23e-38	2.29e-37
SAP130	1.19807	2.87e-38	5.32e-37
FBXO22	2.00264	6.42e-38	1.18e-36
MPHOSPH9	2.20774	2.72e-37	4.93e-36
FKBP7	1.47038	3.53e-37	6.35e-36
MEIOC	1.56027	8.97e-37	1.59e-35
CHRM2	1.95018	1.12e-36	1.98e-35
NUP155	1.71922	1.19e-36	2.11e-35
RNF139	1.44613	2.62e-36	4.58e-35
C2orf16	1.11734	5.21e-36	9.05e-35
AQP5	1.02579	1.19e-35	2.04e-34
DHX36	1.16529	1.45e-35	2.48e-34
TMEM189-UBE2V1	8.26791	4.02e-35	6.8e-34
SMCHD1	1.5593	6.04e-35	1.02e-33
CREB1	1.30112	7.44e-35	1.25e-33
BPIFA3	1.78011	9.79e-35	1.64e-33
CAMK2N2	1.09845	1.52e-34	2.53e-33
DNAH6	2.05558	2.5e-34	4.15e-33
AKNAD1	1.11268	3.78e-34	6.25e-33
SERTAD3	1.22593	5.82e-34	9.58e-33
AFF4	1.12022	5.91e-34	9.72e-33
ZNF552	3.74064	1.58e-33	2.58e-32
C9orf131	1.5375	2.49e-33	4.03e-32
SLC7A7	1.29291	6.9e-33	1.1e-31
TSPAN9	4.4259	8.29e-33	1.32e-31
MAP2K2	1.13894	1.3e-31	2e-30
PPP6R3	1.32782	2.44e-31	3.72e-30
OLFM2	2.09566	4.97e-31	7.5e-30
ANKHD1-EIF4EBP3	1.98299	3.54e-30	5.21e-29
IL19	1.46631	5.78e-30	8.44e-29
SQRDL	1.24633	6e-30	8.74e-29
ATMIN	1.41032	1.08e-29	1.56e-28
MS4A6E	3.97425	1.34e-29	1.93e-28
TMEM231	2.01302	2.09e-29	2.99e-28
TOB1	1.36354	2.85e-29	4.06e-28
CCDC14	1.31439	5.19e-29	7.33e-28
TMEM198	2.35665	5.34e-29	7.53e-28
AK9	1.62825	5.87e-29	8.27e-28
SNX13	1.63521	1e-28	1.4e-27
AHCTF1	1.14268	1.15e-28	1.6e-27
NAALAD2	1.18037	1.89e-28	2.62e-27
ZNF280B	1.41818	2.23e-28	3.08e-27
STAU1	3.91357	2.97e-28	4.08e-27
ZNF608	1.2586	5.72e-28	7.78e-27
F11R	1.69728	8.38e-28	1.13e-26
TMEM245	1.57074	1.67e-27	2.23e-26
NAIP	1.67473	1.86e-27	2.47e-26
HSP90AA1	1.63929	1.55e-26	2.01e-25
SPATA12	1.10813	5.42e-26	6.82e-25
GOSR2	1.82421	9.32e-26	1.16e-24
PJA1	1.15663	1.69e-25	2.08e-24
OR4N4	7.69975	1.7e-25	2.09e-24
SPECC1L	1.32013	1.83e-25	2.25e-24
CD180	3.17709	2.32e-25	2.84e-24
NFAT5	1.7077	2.67e-25	3.26e-24
CAPZA3	1.79288	5.11e-25	6.16e-24
SLTM	1.7733	5.27e-25	6.35e-24
STIP1	1.34184	5.33e-25	6.41e-24
FANCD2OS	2.4852	5.94e-25	7.13e-24
TBCK	1.91073	5.94e-25	7.13e-24
PTGES3L	1.40934	6.01e-25	7.21e-24
RANBP17	2.17759	1.01e-24	1.21e-23
SLC36A3	1.33366	2.46e-24	2.89e-23
PDXK	1.23824	3.46e-24	4.04e-23
CFAP97	1.58602	1.56e-23	1.77e-22
FAM92A1	1.39601	2.42e-23	2.71e-22
DYNC2H1	2.08792	3.27e-23	3.66e-22
TEX15	2.2981	3.28e-23	3.66e-22
NSD1	1.02417	5.17e-23	5.71e-22
SLC44A5	3.39541	1.64e-22	1.78e-21
UBXN10	1.19123	2.42e-22	2.61e-21
HMGCR	1.23705	3.17e-22	3.4e-21
RGPD4	2.05528	3.84e-22	4.1e-21
GBF1	1.5376	7.15e-22	7.57e-21
KIF1B	1.48053	1.28e-21	1.34e-20
CTAGE1	1.1305	1.39e-21	1.45e-20
PTPN1	1.0843	1.68e-21	1.75e-20
SETX	1.32254	2.13e-21	2.21e-20
KIAA0408	3.06523	2.33e-21	2.41e-20
UTRN	1.60458	3.5e-21	3.59e-20
KNTC1	1.63923	5.87e-21	5.95e-20
MTRNR2L2	1.322	7.56e-21	7.64e-20
VCY1B	2.00085	7.8e-21	7.87e-20
CLK4	1.40157	1.06e-20	1.06e-19
CCDC134	1.14504	1.12e-20	1.12e-19
CSE1L	1.00195	1.15e-20	1.15e-19
ZBTB1	1.21248	1.28e-20	1.28e-19
STARD13	2.72864	1.83e-20	1.82e-19
RASAL2	1.2459	1.91e-20	1.89e-19
AKTIP	3.02524	2.02e-20	2e-19
CEP192	1.02264	2.36e-20	2.33e-19
TTLL2	2.25873	2.54e-20	2.5e-19
PCDHB12	1.03676	2.68e-20	2.64e-19
ADIPOR1	2.15663	2.86e-20	2.81e-19
SKAP2	1.287	2.91e-20	2.86e-19
FAM135B	1.45467	3.29e-20	3.23e-19
ALG9	1.80091	7.04e-20	6.79e-19
CTNNA2	1.28787	7.38e-20	7.1e-19
PIK3C2A	1.94313	7.63e-20	7.33e-19
C9orf43	1.374	8.78e-20	8.42e-19
UBR3	2.41966	8.99e-20	8.62e-19
DGCR6L	1.23603	9.96e-20	9.53e-19
C19orf38	3.89063	1.09e-19	1.04e-18
MALRD1	1.46133	1.25e-19	1.19e-18
PRSS54	1.23651	1.41e-19	1.34e-18
USP39	1.15562	1.53e-19	1.45e-18
CEP112	2.05712	1.85e-19	1.75e-18
DHX9	1.1408	1.99e-19	1.88e-18
EHBP1	1.04092	2.06e-19	1.94e-18
EFCAB6	1.6358	5.26e-19	4.86e-18
MORF4L1	1.19972	9.12e-19	8.33e-18
TRIM35	1.91623	9.49e-19	8.65e-18
EIF1	1.74157	1e-18	9.13e-18
ENAM	1.08819	1.1e-18	9.97e-18
MYO1B	4.20974	1.2e-18	1.09e-17
PARD3B	1.9262	1.39e-18	1.26e-17
SUMF1	1.74505	1.44e-18	1.3e-17
KIAA0825	1.62301	2.72e-18	2.42e-17
GAS2	2.34777	2.76e-18	2.46e-17
TTC28	1.14165	2.89e-18	2.57e-17
USP44	1.75064	2.95e-18	2.62e-17
GRHPR	1.31822	3.63e-18	3.21e-17
KCTD19	2.45361	3.85e-18	3.4e-17
LAMC1	2.49266	3.88e-18	3.42e-17
LIN52	2.12872	5.07e-18	4.45e-17
XRRA1	1.31723	5.54e-18	4.85e-17
RNFT2	1.87604	8.29e-18	7.21e-17
NEK1	1.32408	9.99e-18	8.64e-17
CEP72	2.2532	1.04e-17	8.98e-17
CHRNE	1.35	1.06e-17	9.14e-17
LMNTD1	1.8347	1.37e-17	1.17e-16
TRIM61	7.04415	1.57e-17	1.34e-16
MAGI1	1.0103	2.11e-17	1.79e-16
PRUNE	1.19604	2.47e-17	2.09e-16
SPPL3	1.43743	3.44e-17	2.88e-16
NDFIP2	1.91562	3.89e-17	3.25e-16
ZBTB9	1.2513	3.97e-17	3.31e-16
IQGAP2	1.02346	3.99e-17	3.33e-16
ANKLE2	1.81821	7.26e-17	5.97e-16
ILDR2	1.67973	7.69e-17	6.32e-16
PRKCH	1.74355	7.81e-17	6.41e-16
GFRA2	1.82629	1.08e-16	8.78e-16
PDLIM5	1.85001	1.15e-16	9.31e-16
GPR85	2.37312	1.21e-16	9.83e-16
ITGB1BP1	2.45772	1.52e-16	1.23e-15
RING1	2.18954	1.78e-16	1.43e-15
CCDC67	2.71385	2.34e-16	1.86e-15
ATAD2	1.12748	2.68e-16	2.12e-15
ZNF416	1.0622	2.88e-16	2.28e-15
GNG3	1.76216	3.38e-16	2.67e-15
KIAA0232	2.22576	5.75e-16	4.48e-15
SPAG16	1.70381	6.06e-16	4.72e-15
B3GALNT2	2.67811	8.6e-16	6.62e-15
USP17L1	1.72439	9.2e-16	7.07e-15
HELZ	1.93984	9.5e-16	7.3e-15
SUSD1	2.28216	1.02e-15	7.82e-15
PIAS2	1.18472	1.14e-15	8.69e-15
ADGRB3	2.44613	1.2e-15	9.17e-15
ADAMTS6	1.27681	1.24e-15	9.41e-15
TSTD2	1.45954	1.29e-15	9.86e-15
TSPAN6	1.07797	1.83e-15	1.38e-14
CHPF	2.34566	1.85e-15	1.4e-14
OR10J3	1.81655	1.94e-15	1.46e-14
CIT	2.07174	2.3e-15	1.72e-14
UGGT2	1.20227	2.57e-15	1.91e-14
ZNF587B	1.77476	2.7e-15	2.01e-14
SAXO1	1.46089	3.02e-15	2.23e-14
GLB1	2.5212	3.28e-15	2.42e-14
MAD2L2	1.02623	3.36e-15	2.48e-14
SLC25A1	2.50241	3.66e-15	2.7e-14
MKS1	1.65028	4.49e-15	3.28e-14
HSF5	1.0462	5.94e-15	4.31e-14
CIAPIN1	2.35496	6.55e-15	4.74e-14
N4BP2L2	2.93921	6.79e-15	4.9e-14
PARP4	2.16275	7.25e-15	5.22e-14
FAM20A	1.19003	7.35e-15	5.29e-14
NUP210L	1.29704	7.44e-15	5.36e-14
PRTG	4.76544	7.92e-15	5.68e-14
PRRC1	2.19378	8.03e-15	5.76e-14
GPR108	2.8347	8.76e-15	6.27e-14
DIP2B	1.00365	9.63e-15	6.88e-14
NCAPG	3.43956	1.18e-14	8.36e-14
BAZ2B	1.06645	1.29e-14	9.12e-14
C3	1.31968	1.33e-14	9.4e-14
SUN3	2.24974	1.53e-14	1.08e-13
EQTN	1.80594	1.54e-14	1.08e-13
SIGLEC5	2.4063	1.63e-14	1.14e-13
VWA5A	3.87909	1.72e-14	1.21e-13
CPSF6	1.18834	1.87e-14	1.31e-13
TFAP2A	1.91152	2.92e-14	2.02e-13
GTF2IRD2	1.10963	2.93e-14	2.02e-13
ZNF506	1.28306	3.24e-14	2.23e-13
STPG1	1.43956	3.56e-14	2.44e-13
SERINC3	2.35128	3.78e-14	2.59e-13
SLC35A4	1.1807	3.89e-14	2.66e-13
FNDC3B	1.08032	4.18e-14	2.85e-13
GPS2	1.34301	4.44e-14	3.02e-13
AAR2	2.55091	6.57e-14	4.43e-13
LOC400927-CSNK1E	4.42808	6.89e-14	4.64e-13
ARCN1	1.59731	7.99e-14	5.37e-13
DHX8	1.10363	9.32e-14	6.22e-13
ACTR5	3.19727	1.08e-13	7.16e-13
CD46	1.25378	1.17e-13	7.79e-13
CORIN	1.70597	1.26e-13	8.31e-13
SACS	1.72223	1.26e-13	8.33e-13
GTF2IRD2B	1.63531	1.33e-13	8.8e-13
OR2A4	1.06709	1.34e-13	8.87e-13
USP17L15	6.59758	1.5e-13	9.85e-13
SPATA6	1.17611	1.5e-13	9.86e-13
HKR1	2.04882	1.64e-13	1.08e-12
SLC30A3	1.49366	1.66e-13	1.08e-12
ZFAND4	1.06057	1.69e-13	1.1e-12
ZNF226	2.45137	2.32e-13	1.5e-12
C1orf189	2.45137	2.32e-13	1.5e-12
ZNF600	2.29413	2.64e-13	1.7e-12
SMARCA2	1.03336	3.06e-13	1.96e-12
AGBL3	1.00135	3.11e-13	1.99e-12
SETD3	1.15388	3.11e-13	1.99e-12
NIPBL	1.22044	3.23e-13	2.07e-12
CNOT1	1.4274	3.71e-13	2.36e-12
C22orf31	1.99224	4.42e-13	2.79e-12
ZDHHC6	1.212	4.5e-13	2.84e-12
WDR7	1.07389	5.51e-13	3.46e-12
MRAS	1.81267	6.19e-13	3.88e-12
RHBG	1.69904	6.49e-13	4.06e-12
SKP1	1.55091	7.51e-13	4.67e-12
PSEN1	1.52408	7.72e-13	4.8e-12
GEN1	1.89558	8.27e-13	5.13e-12
C6orf10	2.41788	8.46e-13	5.25e-12
LIG4	5.47856	8.92e-13	5.52e-12
ESAM	6.49348	9.27e-13	5.73e-12
SLC35A5	1.15371	1.47e-12	8.99e-12
ATAD5	1.44475	1.52e-12	9.29e-12
INTS4	2.66086	1.61e-12	9.82e-12
DIS3L2	1.06224	1.65e-12	1.01e-11
FAM217A	2.11481	1.7e-12	1.03e-11
NDUFA13	1.07471	2.01e-12	1.21e-11
NRXN1	2.32655	2.06e-12	1.24e-11
INTS12	1.77899	2.2e-12	1.32e-11
ARL2BP	2.02228	2.23e-12	1.34e-11
UQCRB	1.29623	2.61e-12	1.56e-11
NARF	2.37075	2.76e-12	1.64e-11
GCAT	5.41334	2.91e-12	1.73e-11
RPL8	3.41966	2.93e-12	1.74e-11
HEMGN	1.0169	2.94e-12	1.75e-11
BRINP3	1.64205	3.22e-12	1.9e-11
HN1L	2.07283	3.22e-12	1.9e-11
DLL4	1.82464	3.78e-12	2.23e-11
ERICH3	1.95903	3.84e-12	2.26e-11
SMIM14	1.85987	3.89e-12	2.29e-11
FOXP1	2.25503	4e-12	2.35e-11
PSMD8	1.4842	4.53e-12	2.65e-11
PRKD3	1.09104	4.69e-12	2.74e-11
ZFP30	2.04769	4.73e-12	2.77e-11
PDE7A	1.75382	5.27e-12	3.07e-11
WDR62	1.02479	5.47e-12	3.18e-11
LRRIQ4	1.01594	5.51e-12	3.2e-11
TERF2	2.14827	6.6e-12	3.82e-11
KANSL1L	1.13348	6.97e-12	4.02e-11
CMPK2	2.3372	7.34e-12	4.23e-11
PFN2	1.53031	8.48e-12	4.86e-11
LPXN	1.55518	9.24e-12	5.28e-11
SLC7A6	2.77997	9.41e-12	5.37e-11
WIPI1	2.51446	1.06e-11	6.04e-11
TYW1B	2.72867	1.18e-11	6.66e-11
ITSN1	5.32655	1.31e-11	7.39e-11
ZNF574	2.26096	1.43e-11	8.02e-11
C12orf50	1.32013	1.44e-11	8.09e-11
FOXK2	1.4669	1.49e-11	8.31e-11
DHX29	1.08046	1.59e-11	8.88e-11
HOXC4	1.56434	1.69e-11	9.38e-11
ZNF528	3.72889	1.82e-11	1.01e-10
TAGLN2	1.1647	1.94e-11	1.08e-10
EEFSEC	1.53514	1.99e-11	1.1e-10
NEK5	1.27796	2.16e-11	1.19e-10
CCT3	1.21583	2.26e-11	1.24e-10
LPAR1	3.89359	2.32e-11	1.28e-10
GAN	2.64205	2.62e-11	1.44e-10
CNBD2	1.29976	2.63e-11	1.44e-10
TMED10	1.37634	2.75e-11	1.5e-10
CYB5R2	1.20751	3.22e-11	1.74e-10
FAM195A	3.75858	3.34e-11	1.81e-10
CASP2	1.44889	3.44e-11	1.86e-10
ARL4A	1.25801	3.92e-11	2.1e-10
KCNMB2	3.86445	4.09e-11	2.19e-10
C17orf105	2.1735	4.32e-11	2.31e-10
SYNE1	2.82702	4.47e-11	2.38e-10
ARL2	1.84728	4.63e-11	2.46e-10
JAK2	1.00746	4.78e-11	2.54e-10
MLLT10	1.79824	4.8e-11	2.55e-10
ACKR1	2.26766	5.12e-11	2.72e-10
PASK	1.84851	5.59e-11	2.95e-10
DIP2A	3.09658	5.62e-11	2.97e-10
WRN	2.81198	6.33e-11	3.33e-10
MEIOB	2.81198	6.33e-11	3.33e-10
ZKSCAN8	1.12715	6.78e-11	3.54e-10
UBE4A	2.93424	7.23e-11	3.77e-10
RTEL1	1.54622	7.92e-11	4.11e-10
SLC20A2	1.32013	8.67e-11	4.48e-10
DDX50	1.65413	8.88e-11	4.58e-10
NGLY1	1.22346	9.64e-11	4.96e-10
PCDHB13	1.2667	9.69e-11	4.99e-10
CCDC82	1.24708	1.17e-10	5.97e-10
FSIP2	1.60729	1.26e-10	6.43e-10
SYCP2	5.18555	1.28e-10	6.52e-10
MLST8	1.13802	1.33e-10	6.77e-10
MPDZ	1.66067	1.35e-10	6.86e-10
TEKT3	1.28989	1.44e-10	7.31e-10
RSU1	1.39109	1.75e-10	8.76e-10
NDRG1	2.07417	1.97e-10	9.83e-10
RAD51D	1.48525	2.03e-10	1.01e-09
IL4I1	3.1626	2.05e-10	1.02e-09
ZNF160	1.12286	2.23e-10	1.11e-09
PAPPA2	1.70293	2.33e-10	1.15e-09
EIF3CL	6.13372	2.33e-10	1.15e-09
METAP2	3.44941	2.44e-10	1.2e-09
ACER1	3.21321	2.46e-10	1.21e-09
UCK2	1.38144	2.5e-10	1.23e-09
BTBD7	1.38116	2.8e-10	1.37e-09
TMEM30A	6.1201	2.82e-10	1.37e-09
NEDD1	1.47452	2.94e-10	1.43e-09
ZEB1	1.05497	3.04e-10	1.48e-09
NSF	1.74159	3.16e-10	1.53e-09
MAGI3	2.53514	3.41e-10	1.65e-09
PITPNB	2.86024	3.6e-10	1.73e-09
CCDC62	1.44088	3.78e-10	1.82e-09
ARHGEF40	1.44088	3.78e-10	1.82e-09
FAM72A	2.25555	4.16e-10	1.99e-09
HLA-DOB	6.08263	4.68e-10	2.22e-09
PODXL2	1.56327	4.79e-10	2.27e-09
DCDC5	6.07692	5.05e-10	2.39e-09
LEPROTL1	2.71734	5.2e-10	2.46e-09
TP53TG3D	6.06774	5.71e-10	2.7e-09
TENM3	1.54411	5.8e-10	2.74e-09
SLC5A9	1.14534	6.13e-10	2.88e-09
ENGASE	2.1201	6.36e-10	2.99e-09
ZDHHC16	2.1201	6.36e-10	2.99e-09
EIF4E2	1.44272	6.46e-10	3.03e-09
ZNF440	2.05372	6.49e-10	3.04e-09
ADIPOR2	2.52954	6.66e-10	3.12e-09
RALGPS2	1.61048	6.69e-10	3.13e-09
PPP3CC	4.7889	6.73e-10	3.15e-09
BCLAF1	1.38659	6.74e-10	3.16e-09
ERLIN1	1.02373	6.8e-10	3.18e-09
KIAA1958	2.06917	7.1e-10	3.32e-09
TMEM183A	6.05038	7.19e-10	3.36e-09
A2ML1	1.41966	7.84e-10	3.64e-09
FOCAD	1.41966	7.84e-10	3.64e-09
RALGAPA2	1.54518	8.45e-10	3.91e-09
PIKFYVE	1.32595	8.71e-10	4.03e-09
KCNA10	2.69268	8.77e-10	4.05e-09
ZGRF1	1.59766	9.93e-10	4.57e-09
DNAI1	2.05102	1.13e-09	5.14e-09
MECOM	2.57167	1.19e-09	5.44e-09
RNASEK	1.41966	1.21e-09	5.49e-09
MRGPRF	3.676	1.22e-09	5.57e-09
OR56A4	2.25332	1.23e-09	5.59e-09
SS18	1.38484	1.27e-09	5.76e-09
ASCC1	3.12748	1.28e-09	5.82e-09
ZNF800	3.12748	1.28e-09	5.82e-09
BRE	1.20928	1.29e-09	5.85e-09
DCTN6	2.13726	1.44e-09	6.46e-09
TGOLN2	1.88533	1.48e-09	6.66e-09
RAB1A	1.48211	1.63e-09	7.29e-09
HNRNPA2B1	1.0526	1.71e-09	7.65e-09
C3orf80	3.54347	1.72e-09	7.66e-09
PCDHB11	1.92561	1.74e-09	7.77e-09
WFDC5	1.16485	1.75e-09	7.78e-09
AMY2B	2.78223	1.77e-09	7.87e-09
ZNF257	5.00462	1.82e-09	8.08e-09
LACE1	1.9867	1.93e-09	8.57e-09
SLA	2.92216	2.03e-09	8.99e-09
TAX1BP1	1.1735	2.15e-09	9.46e-09
CCDC158	1.3304	2.23e-09	9.81e-09
INTS9	1.60842	2.32e-09	1.02e-08
FBXL5	1.51158	2.34e-09	1.03e-08
ZNF705E	4.74519	2.35e-09	1.03e-08
KRTDAP	1.7733	2.48e-09	1.08e-08
ZNF385B	2.44351	2.57e-09	1.12e-08
LPAR6	2.6228	3.05e-09	1.32e-08
AUNIP	1.72704	3.14e-09	1.36e-08
TGFB2	4.96398	3.17e-09	1.37e-08
RPS6KA5	2.57703	3.35e-09	1.44e-08
PXYLP1	4.08263	3.36e-09	1.45e-08
AKIRIN1	1.6567	3.71e-09	1.59e-08
TFCP2L1	1.67973	3.76e-09	1.61e-08
PXT1	3.60729	3.8e-09	1.63e-08
NFRKB	1.39712	3.83e-09	1.64e-08
C1orf159	1.20781	3.92e-09	1.67e-08
YWHAQ	1.30978	4.46e-09	1.89e-08
FNDC3A	2.21312	5.01e-09	2.12e-08
GUK1	1.09189	5.23e-09	2.2e-08
ANXA2R	1.62058	5.42e-09	2.28e-08
RAD52	1.68526	5.43e-09	2.29e-08
CLUAP1	1.17001	5.47e-09	2.3e-08
SLC25A40	1.16988	5.51e-09	2.32e-08
UTP14C	4.92216	5.53e-09	2.32e-08
MCRS1	4.92216	5.53e-09	2.32e-08
C5orf28	4.92216	5.53e-09	2.32e-08
SEC23A	1.66477	5.65e-09	2.37e-08
GTF2F2	5.88477	5.76e-09	2.41e-08
KIAA1107	1.39658	5.9e-09	2.47e-08
SNAP91	1.15232	6.12e-09	2.55e-08
IFT52	5.87909	6.16e-09	2.57e-08
PDZD9	3.03633	6.62e-09	2.75e-08
BUB1B-PAK6	3.57167	6.68e-09	2.77e-08
RFWD3	3.57167	6.68e-09	2.77e-08
TPST1	2.23896	6.94e-09	2.88e-08
PARN	2.48546	7.03e-09	2.91e-08
CLCN3	1.14799	7.15e-09	2.96e-08
GSTM5	1.71613	7.17e-09	2.96e-08
RGS9BP	5.86592	7.21e-09	2.98e-08
SSU72	1.10098	7.22e-09	2.98e-08
CLDN12	2.17865	7.3e-09	3.01e-08
COPS3	1.93156	7.42e-09	3.06e-08
MLLT11	1.44475	7.71e-09	3.18e-08
GCNT7	1.62726	8.29e-09	3.4e-08
ZNF57	1.67286	8.67e-09	3.55e-08
HECW1	1.12705	9.19e-09	3.74e-08
NLRP11	4.87909	9.67e-09	3.93e-08
SORT1	1.28592	9.71e-09	3.95e-08
C16orf45	1.09285	9.75e-09	3.96e-08
GPR22	2.00462	1.01e-08	4.1e-08
CHSY1	2.8347	1.01e-08	4.11e-08
NDUFS8	1.35255	1.03e-08	4.19e-08
PCK2	4.00462	1.05e-08	4.25e-08
CNOT6	4.00462	1.05e-08	4.25e-08
EPB41L5	1.75254	1.08e-08	4.35e-08
TCERG1L	3.00462	1.14e-08	4.59e-08
KIAA1024	2.56262	1.17e-08	4.7e-08
SLC7A13	3.22702	1.21e-08	4.83e-08
ROGDI	1.72655	1.24e-08	4.95e-08
BAALC	1.45919	1.26e-08	5.05e-08
KLHL20	1.70917	1.32e-08	5.26e-08
ANKRD20A2	3.98607	1.37e-08	5.44e-08
SGOL2	2.28216	1.39e-08	5.54e-08
CPT2	1.4887	1.42e-08	5.62e-08
CCT6A	5.80601	1.45e-08	5.73e-08
ANKRD30A	1.34105	1.47e-08	5.82e-08
CSNK1G1	1.14736	1.58e-08	6.22e-08
FGF11	1.39155	1.63e-08	6.43e-08
STAT2	1.12449	1.64e-08	6.47e-08
ASCC3	5.7889	1.76e-08	6.88e-08
ZNF83	1.89359	1.8e-08	7.03e-08
NADK	2.34566	1.89e-08	7.36e-08
TTPAL	4.83834	1.91e-08	7.44e-08
COPS7A	2.53514	1.95e-08	7.6e-08
EPT1	2.9722	1.97e-08	7.64e-08
MYOM1	1.72053	2e-08	7.77e-08
MTG1	4.8202	2.03e-08	7.86e-08
LRRC43	3.19225	2.1e-08	8.11e-08
CNTFR	1.66873	2.13e-08	8.21e-08
KDM4C	1.05173	2.27e-08	8.75e-08
TRIM59	1.51446	2.42e-08	9.29e-08
SNX30	2.41966	2.51e-08	9.59e-08
ZC3H7A	1.79436	2.54e-08	9.71e-08
TAF1C	1.91716	2.66e-08	1.01e-07
TBC1D14	1.30863	2.71e-08	1.03e-07
FZD4	1.91462	2.74e-08	1.04e-07
MYO3A	2.48203	2.87e-08	1.09e-07
KIAA0907	2.24465	2.94e-08	1.12e-07
ABCB1	1.46121	3.02e-08	1.14e-07
ILF2	1.70346	3.03e-08	1.15e-07
ZNF10	1.73282	3.03e-08	1.15e-07
NDST1	2.32013	3.09e-08	1.17e-07
YKT6	2.32013	3.09e-08	1.17e-07
FAM117B	1.31612	3.11e-08	1.18e-07
SAMD4B	1.47681	3.18e-08	1.2e-07
PUM2	1.2091	3.19e-08	1.2e-07
SLCO3A1	1.05987	3.2e-08	1.21e-07
MYO1E	1.15663	3.27e-08	1.23e-07
KIAA1257	2.04971	3.35e-08	1.26e-07
2020-03-02	2.04971	3.35e-08	1.26e-07
STAB1	1.06273	3.58e-08	1.35e-07
NLRP2	1.06256	3.61e-08	1.35e-07
ORC1	1.13789	3.62e-08	1.36e-07
COX6B2	1.2566	3.63e-08	1.36e-07
TRIM54	3.45919	3.64e-08	1.36e-07
C11orf49	3.45919	3.64e-08	1.36e-07
TMEM206	3.15663	3.65e-08	1.37e-07
ELP5	1.41966	3.82e-08	1.43e-07
FAM107A	1.79737	3.92e-08	1.46e-07
EMSY	1.14237	4.03e-08	1.5e-07
PRDX6	1.68594	4.1e-08	1.53e-07
TCFL5	2.61231	4.11e-08	1.53e-07
ATP13A3	5.70999	4.2e-08	1.56e-07
LRRC52	1.65913	4.51e-08	1.67e-07
GPR89B	5.69268	5.06e-08	1.86e-07
GJA10	5.69268	5.06e-08	1.86e-07
GOT2	1.01262	5.07e-08	1.86e-07
AGO3	1.67299	5.22e-08	1.91e-07
DYNC2LI1	4.74159	5.23e-08	1.91e-07
LANCL1	1.11082	5.39e-08	1.97e-07
SEC24B	1.40023	6.15e-08	2.22e-07
TBC1D25	1.40719	6.24e-08	2.26e-07
SLC9B1	3.41966	6.39e-08	2.3e-07
CCPG1	1.22427	6.57e-08	2.36e-07
FAM135A	1.22427	6.57e-08	2.36e-07
GALNT5	1.11891	6.71e-08	2.41e-07
MAVS	1.14538	6.98e-08	2.5e-07
MKKS	5.66049	7.12e-08	2.55e-07
HNRNPCL2	1.57324	7.64e-08	2.72e-07
TMSB10	2.96721	7.79e-08	2.77e-07
SHKBP1	2.00462	8.38e-08	2.96e-07
LAMA4	1.51588	8.39e-08	2.97e-07
ZNF732	2.70917	8.47e-08	2.99e-07
GBP5	2.25373	8.63e-08	3.04e-07
GPR55	5.64205	8.63e-08	3.04e-07
ORM2	5.64205	8.63e-08	3.04e-07
RAPGEF2	3.06654	8.7e-08	3.06e-07
C9orf153	2.44941	8.98e-08	3.16e-07
MTFR2	1.95018	9.01e-08	3.17e-07
ZNF816	4.69119	9.36e-08	3.28e-07
SNX14	1.2101	9.98e-08	3.48e-07
C16orf78	1.62478	1.01e-07	3.53e-07
GCNT1	1.81452	1.03e-07	3.58e-07
TEX36	1.65099	1.03e-07	3.6e-07
PDE10A	1.70917	1.06e-07	3.67e-07
IGDCC4	1.46547	1.1e-07	3.81e-07
THAP6	3.08263	1.1e-07	3.81e-07
PTPN4	3.08263	1.1e-07	3.81e-07
PEX1	1.09582	1.1e-07	3.82e-07
NPFFR2	3.08225	1.11e-07	3.83e-07
ARMC3	1.14136	1.15e-07	3.98e-07
METTL1	1.16728	1.15e-07	3.99e-07
CHRNA10	1.39192	1.22e-07	4.19e-07
DCP1A	1.3876	1.26e-07	4.33e-07
ZNF44	1.98154	1.32e-07	4.53e-07
ADIG	1.92781	1.41e-07	4.81e-07
SLC25A38	5.58959	1.47e-07	5.02e-07
COL4A3BP	1.08624	1.49e-07	5.07e-07
EFCAB5	1.21552	1.54e-07	5.22e-07
SPIDR	1.79406	1.58e-07	5.34e-07
NOL7	1.72223	1.61e-07	5.43e-07
SLC9A4	1.01152	1.74e-07	5.86e-07
ABT1	1.29983	1.75e-07	5.88e-07
ZNF853	5.57239	1.75e-07	5.88e-07
SLC2A14	1.23002	1.79e-07	6.01e-07
C6orf163	1.48451	1.8e-07	6.01e-07
TBCEL	1.03906	1.82e-07	6.1e-07
FAM234A	1.03906	1.82e-07	6.1e-07
MAP3K3	1.23	1.87e-07	6.26e-07
GTF2H4	3.04415	1.91e-07	6.36e-07
TMEM210	3.04415	1.91e-07	6.36e-07
MICU1	2.0169	1.92e-07	6.42e-07
EIF5B	3.3372	1.97e-07	6.55e-07
CDC123	3.3372	1.97e-07	6.55e-07
TARSL2	3.3372	1.97e-07	6.55e-07
UBE2D2	1.77124	2e-07	6.67e-07
PRKAR1B	1.12075	2.14e-07	7.09e-07
SLC10A6	2.21321	2.17e-07	7.18e-07
AKAP10	2.21321	2.17e-07	7.18e-07
AP1M1	1.38179	2.17e-07	7.18e-07
CRB1	2.24409	2.24e-07	7.41e-07
PFKM	1.58959	2.25e-07	7.42e-07
PABPC1	1.29413	2.34e-07	7.7e-07
CUL9	1.0966	2.35e-07	7.74e-07
TCAF2	1.35043	2.36e-07	7.77e-07
USP4	1.00029	2.4e-07	7.87e-07
CFAP20	1.45137	2.47e-07	8.09e-07
TAOK3	5.53514	2.53e-07	8.27e-07
ENOSF1	1.41094	2.59e-07	8.44e-07
INPP1	1.17846	2.59e-07	8.45e-07
JMJD4	1.13016	2.66e-07	8.66e-07
RNF6	1.15663	2.68e-07	8.73e-07
ERRFI1	2.65959	2.69e-07	8.77e-07
YME1L1	2.05709	2.78e-07	9.03e-07
PRKRA	2.05709	2.78e-07	9.03e-07
NBPF12	1.51537	2.78e-07	9.03e-07
ADPRH	4.58959	2.87e-07	9.29e-07
ZNF141	4.58959	2.87e-07	9.29e-07
PCDH19	4.58959	2.87e-07	9.29e-07
EFCAB13	1.11033	2.91e-07	9.41e-07
RTTN	1.99224	3.04e-07	9.8e-07
RAG1	1.99224	3.04e-07	9.8e-07
VEPH1	1.52658	3.07e-07	9.89e-07
CDKN3	1.09161	3.16e-07	1.01e-06
WDR70	2.48678	3.22e-07	1.03e-06
DOCK1	1.0208	3.25e-07	1.04e-06
RTN4RL2	3.74159	3.25e-07	1.04e-06
SIDT1	1.57167	3.34e-07	1.07e-06
TUSC3	1.41966	3.35e-07	1.07e-06
SLC39A10	1.86823	3.39e-07	1.08e-06
DQX1	3.29413	3.45e-07	1.1e-06
DROSHA	2.1852	3.51e-07	1.12e-06
IFT46	1.11943	3.62e-07	1.15e-06
UBALD1	1.14549	3.67e-07	1.17e-06
GPATCH4	1.71606	3.71e-07	1.18e-06
CYB5R4	1.04115	3.88e-07	1.23e-06
ATP2B2	1.30102	3.93e-07	1.24e-06
GDPD3	2.35826	4.05e-07	1.28e-06
TMCC1	1.28247	4.19e-07	1.32e-06
LRRK1	2.0311	4.42e-07	1.38e-06
CYS1	1.38929	4.49e-07	1.4e-06
POLB	1.15663	4.54e-07	1.42e-06
EZH2	1.96715	4.79e-07	1.49e-06
CLCNKA	1.5806	4.8e-07	1.5e-06
SLC6A12	1.22861	4.86e-07	1.51e-06
EPM2AIP1	2.24974	4.87e-07	1.52e-06
HNRNPD	4.53514	5.08e-07	1.57e-06
FES	4.53514	5.08e-07	1.57e-06
RFX2	1.06736	5.13e-07	1.59e-06
GPX2	1.85855	5.33e-07	1.65e-06
SEMA4G	1.08927	5.34e-07	1.65e-06
MIB1	1.05043	5.48e-07	1.69e-06
SPATA6L	1.43615	5.53e-07	1.7e-06
PIAS4	1.66252	5.55e-07	1.71e-06
CCNJL	1.7696	5.59e-07	1.72e-06
STK38	1.6953	5.62e-07	1.73e-06
PRR5L	1.73086	5.63e-07	1.73e-06
C6orf229	2.96398	5.7e-07	1.75e-06
GAS2L3	2.23888	5.81e-07	1.78e-06
ZNF148	1.24533	5.89e-07	1.81e-06
DDTL	1.82819	5.92e-07	1.81e-06
CNOT10	3.24974	6.04e-07	1.85e-06
MRC1	3.24974	6.04e-07	1.85e-06
BBS7	3.24974	6.04e-07	1.85e-06
SCN5A	1.11801	6.14e-07	1.87e-06
EDEM3	1.17493	6.22e-07	1.9e-06
S100PBP	1.47213	6.25e-07	1.91e-06
ARL11	1.25424	6.48e-07	1.97e-06
STX6	2.07432	6.53e-07	1.98e-06
LOC441155	1.05498	6.55e-07	1.99e-06
YRDC	1.30863	6.62e-07	2.01e-06
ZNF479	2.57239	6.79e-07	2.06e-06
CCDC110	5.43044	6.79e-07	2.06e-06
UBE2J1	2.57167	6.86e-07	2.08e-06
FFAR3	2.57167	6.86e-07	2.08e-06
PLK1	1.15073	6.93e-07	2.1e-06
GIT2	2.00462	7e-07	2.12e-06
INHBC	1.26354	7.12e-07	2.15e-06
ADTRP	1.26354	7.12e-07	2.15e-06
PRR5-ARHGAP8	5.41966	7.5e-07	2.25e-06
ZNF248	1.94162	7.53e-07	2.26e-06
PSMD2	1.18834	7.65e-07	2.3e-06
CERS6	1.18834	7.65e-07	2.3e-06
RPL39	1.58472	7.9e-07	2.37e-06
C9orf62	2.21936	7.93e-07	2.37e-06
JMJD7-PLA2G4B	1.57686	8.37e-07	2.5e-06
GRIA4	1.13336	8.51e-07	2.53e-06
DYRK1A	1.74724	8.55e-07	2.54e-06
ANTXR1	1.70917	8.56e-07	2.55e-06
MACF1	1.09419	8.66e-07	2.58e-06
APCDD1	4.47856	9e-07	2.66e-06
FAM188B	4.47856	9e-07	2.66e-06
ATP8A2	1.08676	9.04e-07	2.68e-06
TEK	1.44304	9.13e-07	2.7e-06
SVEP1	1.25223	9.38e-07	2.77e-06
MAZ	1.30822	9.47e-07	2.79e-06
FAM89B	1.13885	9.48e-07	2.79e-06
ZC3H11A	2.35885	9.7e-07	2.85e-06
KLHL8	2.92216	9.83e-07	2.89e-06
SP3	1.05205	1e-06	2.94e-06
AGO4	2.04769	1.02e-06	2.98e-06
BEST3	1.01461	1.03e-06	3.03e-06
ANP32E	3.20393	1.06e-06	3.09e-06
NR1H3	3.20393	1.06e-06	3.09e-06
ZBTB8A	1.08331	1.15e-06	3.34e-06
ZNF789	2.53514	1.15e-06	3.35e-06
PPEF1	1.18262	1.17e-06	3.41e-06
CCT8L2	1.91562	1.18e-06	3.43e-06
UBR1	1.91562	1.18e-06	3.43e-06
ASXL2	1.77358	1.2e-06	3.48e-06
INTU	1.59213	1.22e-06	3.53e-06
LRP12	1.66862	1.23e-06	3.57e-06
ULK1	1.41966	1.24e-06	3.58e-06
PPTC7	1.6213	1.25e-06	3.62e-06
CPNE9	2.18834	1.28e-06	3.71e-06
VPS28	5.35826	1.3e-06	3.73e-06
KCTD14	5.35826	1.3e-06	3.73e-06
MUC17	5.35826	1.3e-06	3.73e-06
SLC2A9	5.35826	1.3e-06	3.73e-06
LRP6	2.55123	1.31e-06	3.77e-06
RNASE11	1.27948	1.32e-06	3.79e-06
PAQR5	2.6827	1.43e-06	4.1e-06
PCYOX1L	1.19727	1.44e-06	4.11e-06
PIP4K2A	2.09773	1.46e-06	4.17e-06
MRGPRE	2.3849	1.47e-06	4.2e-06
L3MBTL4	2.3849	1.47e-06	4.2e-06
RAB11FIP2	2.27399	1.47e-06	4.2e-06
FAM84B	1.08406	1.53e-06	4.36e-06
MYL6B	1.39485	1.53e-06	4.36e-06
YJEFN3	1.04281	1.56e-06	4.44e-06
ZNF772	1.83419	1.58e-06	4.48e-06
TDRD1	1.10971	1.58e-06	4.48e-06
TYMS	1.55556	1.58e-06	4.49e-06
DIRAS3	4.41966	1.6e-06	4.53e-06
STK32A	4.41966	1.6e-06	4.53e-06
C5orf15	4.41966	1.6e-06	4.53e-06
DDX46	4.41966	1.6e-06	4.53e-06
SNW1	2.01912	1.61e-06	4.57e-06
RABL2A	1.13617	1.62e-06	4.59e-06
POLL	1.06457	1.65e-06	4.66e-06
ZNF638	1.02584	1.66e-06	4.68e-06
EXOC6	1.95018	1.74e-06	4.9e-06
OR7E24	2.01231	1.74e-06	4.9e-06
MRPL34	1.48748	1.78e-06	5e-06
FAM169A	2.26096	1.78e-06	5.01e-06
DNAH8	1.14403	1.79e-06	5.03e-06
BRK1	1.11884	1.8e-06	5.04e-06
ZDHHC14	3.58959	1.81e-06	5.08e-06
HOXA1	3.58959	1.81e-06	5.08e-06
HMGN2	1.46581	1.83e-06	5.13e-06
SPRED1	1.00124	1.84e-06	5.15e-06
TSN	1.8347	1.91e-06	5.35e-06
TRIT1	2.49766	1.93e-06	5.38e-06
C2orf49	1.09075	2e-06	5.55e-06
PRH1	1.43303	2.12e-06	5.87e-06
BDP1	1.07211	2.24e-06	6.19e-06
HINT1	5.29413	2.25e-06	6.2e-06
PGBD4	5.29413	2.25e-06	6.2e-06
CENPC	5.29413	2.25e-06	6.2e-06
ZNF845	5.29413	2.25e-06	6.2e-06
KCTD17	5.29413	2.25e-06	6.2e-06
CXCR4	5.29413	2.25e-06	6.2e-06
C11orf80	1.05266	2.25e-06	6.21e-06
TAS2R4	1.47856	2.31e-06	6.36e-06
ZC3H14	1.27245	2.36e-06	6.49e-06
CPSF7	1.36904	2.38e-06	6.54e-06
CYC1	4.37696	2.39e-06	6.56e-06
SLC22A16	2.34927	2.43e-06	6.66e-06
AREL1	2.34927	2.43e-06	6.66e-06
HERPUD1	2.64205	2.43e-06	6.66e-06
ZNF8	1.98998	2.56e-06	6.98e-06
CDC20B	1.08114	2.6e-06	7.08e-06
SMIM2	1.79392	2.66e-06	7.24e-06
HMGXB4	1.21969	2.68e-06	7.29e-06
PPFIBP1	1.40865	2.7e-06	7.34e-06
IPPK	1.92216	2.74e-06	7.44e-06
MTCH2	1.57886	2.79e-06	7.57e-06
TNIK	1.57886	2.79e-06	7.57e-06
INO80C	4.35826	2.84e-06	7.7e-06
GDI1	4.35826	2.84e-06	7.7e-06
PGA3	5.26565	2.86e-06	7.73e-06
GK5	5.26298	2.92e-06	7.89e-06
DALRD3	1.67797	3e-06	8.07e-06
NR1D2	1.2708	3.13e-06	8.4e-06
C1QTNF1	1.2708	3.13e-06	8.4e-06
CACNA1S	1.3372	3.14e-06	8.42e-06
FAM13A	1.02418	3.14e-06	8.42e-06
C11orf44	1.43877	3.17e-06	8.48e-06
SUCLG2	3.53514	3.21e-06	8.59e-06
OVOL2	3.53514	3.21e-06	8.59e-06
KRTAP17-1	3.10772	3.23e-06	8.62e-06
ATP6V1H	3.10772	3.23e-06	8.62e-06
MTPAP	1.76486	3.37e-06	8.95e-06
GRK4	1.19315	3.74e-06	9.88e-06
GCN1	1.29413	3.76e-06	9.92e-06
PXK	1.72638	3.84e-06	1.01e-05
FAXDC2	1.19764	3.92e-06	1.03e-05
CHRDL2	5.22702	3.92e-06	1.03e-05
SYF2	5.22702	3.92e-06	1.03e-05
GRK7	5.22702	3.92e-06	1.03e-05
CCDC71L	3.54252	3.96e-06	1.04e-05
OSBPL11	1.52985	3.97e-06	1.04e-05
MRPS31	2.31275	4e-06	1.05e-05
FRG2C	1.96023	4.04e-06	1.06e-05
RXFP2	2.60023	4.11e-06	1.07e-05
FGF14	2.60023	4.11e-06	1.07e-05
HIST1H2BJ	1.30584	4.15e-06	1.08e-05
THTPA	1.20193	4.19e-06	1.09e-05
ZC3HAV1	3.54085	4.26e-06	1.11e-05
CNNM2	1.89359	4.28e-06	1.12e-05
COMMD3	1.05669	4.32e-06	1.12e-05
IFT20	1.31866	4.33e-06	1.13e-05
DHRS4	5.21391	4.36e-06	1.13e-05
FRYL	1.32013	4.47e-06	1.16e-05
EML5	2.24398	4.53e-06	1.17e-05
BDNF	1.65413	4.53e-06	1.17e-05
TRIM71	1.21021	4.58e-06	1.19e-05
XRCC2	1.68921	4.6e-06	1.19e-05
AIDA	1.88401	4.62e-06	1.19e-05
TPP2	2.7954	4.63e-06	1.2e-05
AMN1	2.43084	4.65e-06	1.2e-05
SLF2	1.20886	4.72e-06	1.22e-05
KRT6B	2.79122	4.86e-06	1.25e-05
CD52	2.7889	4.99e-06	1.28e-05
PCSK2	2.7889	4.99e-06	1.28e-05
ZNF286B	1.16836	5.04e-06	1.29e-05
WWP1	4.29413	5.07e-06	1.3e-05
DMC1	1.38432	5.21e-06	1.34e-05
ELP2	1.46089	5.23e-06	1.34e-05
SLC25A52	4.28953	5.28e-06	1.35e-05
PPP1R14B	2.41966	5.36e-06	1.37e-05
DDI2	2.41966	5.36e-06	1.37e-05
CNGA2	2.41966	5.36e-06	1.37e-05
SYNE2	1.32916	5.39e-06	1.38e-05
CARF	1.13991	5.53e-06	1.41e-05
PDS5B	1.48379	5.54e-06	1.41e-05
LILRA4	3.05709	5.63e-06	1.43e-05
TBC1D21	3.05709	5.63e-06	1.43e-05
PIGS	3.05709	5.63e-06	1.43e-05
ATG7	1.04115	5.65e-06	1.44e-05
SMIM22	3.47856	5.69e-06	1.45e-05
VPS39	1.50847	5.85e-06	1.48e-05
SGK1	1.50847	5.85e-06	1.48e-05
RNASEH1	1.90491	6.12e-06	1.54e-05
COL21A1	2.23844	6.15e-06	1.55e-05
XPO5	1.30285	6.35e-06	1.6e-05
CSNK2A3	1.86413	6.65e-06	1.67e-05
ACMSD	1.02564	6.72e-06	1.68e-05
GPBP1L1	3.79642	6.76e-06	1.69e-05
ZNF362	3.46114	6.76e-06	1.69e-05
JKAMP	2.49456	6.79e-06	1.7e-05
MFN2	1.62988	6.82e-06	1.7e-05
DPYD	5.15663	6.86e-06	1.71e-05
PRR4	5.15663	6.86e-06	1.71e-05
DYNLT1	5.15663	6.86e-06	1.71e-05
TMEM165	1.80669	6.89e-06	1.72e-05
KLHL41	1.75527	7e-06	1.74e-05
TMEM44	1.70917	7.01e-06	1.74e-05
MAK	1.27957	7.04e-06	1.75e-05
DAXX	1.03776	7.07e-06	1.76e-05
FGF7	3.45646	7.08e-06	1.76e-05
CTAGE6	1.38455	7.22e-06	1.79e-05
ZNF510	1.72664	7.32e-06	1.82e-05
SLC39A3	1.26096	7.46e-06	1.85e-05
NELFCD	1.44042	7.62e-06	1.88e-05
TTL	1.46273	8.11e-06	2e-05
PTPRB	1.01967	8.12e-06	2e-05
ESR2	1.3466	8.18e-06	2.01e-05
PMM2	1.79257	8.34e-06	2.05e-05
TMEM216	1.07932	8.38e-06	2.06e-05
NCOA1	2.74159	8.54e-06	2.1e-05
TTC7B	2.74159	8.54e-06	2.1e-05
MCM9	2.74159	8.54e-06	2.1e-05
RFESD	2.05709	8.61e-06	2.11e-05
DNAAF2	2.05709	8.61e-06	2.11e-05
TBC1D12	2.05709	8.61e-06	2.11e-05
STAG1	2.05709	8.61e-06	2.11e-05
KIAA1143	1.91545	8.63e-06	2.12e-05
MTRNR2L3	2.05641	8.7e-06	2.13e-05
BMS1	1.07576	8.71e-06	2.13e-05
ZMYM6	5.12527	8.73e-06	2.14e-05
CEP128	1.14213	8.82e-06	2.16e-05
PCDHGA2	1.44008	8.86e-06	2.17e-05
ZNF383	2.37902	8.9e-06	2.17e-05
CCSER1	4.22702	9.05e-06	2.21e-05
RNMT	3.00462	9.8e-06	2.37e-05
APTX	3.00462	9.8e-06	2.37e-05
FOXN4	3.00462	9.8e-06	2.37e-05
THOC6	1.57167	9.89e-06	2.39e-05
RYK	5.10822	9.93e-06	2.4e-05
TMEM39B	1.89883	9.98e-06	2.41e-05
LRRC70	1.89883	9.98e-06	2.41e-05
SLC7A9	3.41966	1.01e-05	2.44e-05
IMPG1	3.41966	1.01e-05	2.44e-05
DGKI	3.41966	1.01e-05	2.44e-05
ADAMTS9	1.0169	1.01e-05	2.44e-05
CLTA	1.0169	1.01e-05	2.44e-05
SLC25A35	1.36008	1.02e-05	2.46e-05
NDUFS1	1.39948	1.03e-05	2.48e-05
COPS7B	1.24409	1.05e-05	2.52e-05
NUP43	1.64167	1.06e-05	2.55e-05
ZNF791	2.23758	1.06e-05	2.56e-05
MED9	1.6827	1.07e-05	2.56e-05
ZNF208	1.72778	1.07e-05	2.57e-05
USF1	2.2368	1.07e-05	2.58e-05
CDH11	1.15663	1.09e-05	2.61e-05
HIVEP2	1.41966	1.11e-05	2.64e-05
C9orf9	1.20725	1.15e-05	2.73e-05
UGP2	2.51277	1.17e-05	2.77e-05
PLCL1	2.51277	1.17e-05	2.77e-05
ZNF93	5.08263	1.2e-05	2.85e-05
C12orf40	5.08263	1.2e-05	2.85e-05
DNASE2	5.08263	1.2e-05	2.85e-05
LPCAT3	5.08263	1.2e-05	2.85e-05
ERLEC1	5.08263	1.2e-05	2.85e-05
KRT38	5.08263	1.2e-05	2.85e-05
ELAVL4	1.04415	1.21e-05	2.86e-05
CCDC169	1.30981	1.23e-05	2.9e-05
DENND5B	1.26766	1.27e-05	2.98e-05
BMP1	1.34371	1.27e-05	2.99e-05
UQCRC2	2.02584	1.31e-05	3.09e-05
SPHAR	5.06659	1.35e-05	3.18e-05
ELF2	1.45653	1.37e-05	3.21e-05
PTPRK	2.02233	1.37e-05	3.22e-05
RMDN2	1.36077	1.38e-05	3.22e-05
ZNF385D	1.51751	1.4e-05	3.28e-05
EVL	1.7224	1.42e-05	3.32e-05
TLR1	2.69268	1.46e-05	3.4e-05
HABP2	2.3372	1.47e-05	3.43e-05
MARS	1.93904	1.48e-05	3.45e-05
TXNL4B	1.18115	1.5e-05	3.49e-05
LOC286238	1.0943	1.51e-05	3.5e-05
FAM160B1	1.29413	1.52e-05	3.53e-05
FIBP	1.58013	1.53e-05	3.54e-05
EPOR	1.58013	1.53e-05	3.54e-05
CLPX	1.20056	1.54e-05	3.56e-05
RBM39	1.2088	1.56e-05	3.61e-05
SLC30A6	2.00163	1.6e-05	3.71e-05
ZNRD1	2.21257	1.6e-05	3.71e-05
C2CD5	1.65573	1.61e-05	3.73e-05
INSIG1	4.15663	1.62e-05	3.74e-05
MLKL	4.15663	1.62e-05	3.74e-05
CES2	4.15663	1.62e-05	3.74e-05
EIF3M	4.15663	1.62e-05	3.74e-05
NMD3	4.15663	1.62e-05	3.74e-05
LRRC61	4.15663	1.62e-05	3.74e-05
FABP3	4.15663	1.62e-05	3.74e-05
KANSL2	1.74897	1.63e-05	3.76e-05
TASP1	1.69977	1.63e-05	3.76e-05
AKT3	1.29799	1.69e-05	3.89e-05
ZIK1	2.95018	1.7e-05	3.91e-05
DCDC2	2.95018	1.7e-05	3.91e-05
PPP2R5E	2.95018	1.7e-05	3.91e-05
FLT3	1.01102	1.71e-05	3.92e-05
C6orf136	2.25029	1.73e-05	3.97e-05
HSPA5	2.19727	1.75e-05	4.01e-05
UBE2F	1.1851	1.78e-05	4.07e-05
PGBD5	3.35826	1.79e-05	4.08e-05
ADCK5	3.35826	1.79e-05	4.08e-05
CTSF	1.11007	1.8e-05	4.11e-05
TSHR	1.44238	1.84e-05	4.19e-05
CDHR4	2.46697	1.96e-05	4.44e-05
C17orf64	2.46697	1.96e-05	4.44e-05
COPA	1.12593	2.06e-05	4.65e-05
SGPL1	5.00462	2.12e-05	4.76e-05
GLO1	5.00462	2.12e-05	4.76e-05
MUSK	5.00462	2.12e-05	4.76e-05
RYBP	5.00462	2.12e-05	4.76e-05
NTNG1	5.00462	2.12e-05	4.76e-05
NDUFV3	5.00462	2.12e-05	4.76e-05
PLA2G10	5.00462	2.12e-05	4.76e-05
OR2J3	5.00462	2.12e-05	4.76e-05
SLC43A3	5.00462	2.12e-05	4.76e-05
RFC3	5.00462	2.12e-05	4.76e-05
FAM169B	5.00462	2.12e-05	4.76e-05
BEND2	5.00462	2.12e-05	4.76e-05
NWD2	5.00462	2.12e-05	4.76e-05
TAPBP	1.11021	2.13e-05	4.78e-05
MPZL2	1.35826	2.14e-05	4.79e-05
DZANK1	1.16321	2.14e-05	4.81e-05
MAPK13	1.04815	2.15e-05	4.82e-05
CNTLN	1.9867	2.19e-05	4.9e-05
ARSB	1.22196	2.19e-05	4.91e-05
KIF14	1.22035	2.26e-05	5.05e-05
TSSK4	1.1735	2.31e-05	5.15e-05
LAMA2	1.90509	2.33e-05	5.2e-05
MSANTD1	1.07174	2.43e-05	5.39e-05
PRR18	2.29413	2.43e-05	5.39e-05
ZNF251	2.29413	2.43e-05	5.39e-05
TRANK1	1.8347	2.43e-05	5.39e-05
ZC2HC1A	4.98282	2.47e-05	5.48e-05
TC2N	2.64205	2.49e-05	5.5e-05
SOX5	2.64205	2.49e-05	5.5e-05
FBXW8	1.39764	2.49e-05	5.51e-05
FPR2	1.71922	2.5e-05	5.52e-05
ELAVL2	1.00135	2.57e-05	5.67e-05
CCZ1	1.9733	2.59e-05	5.72e-05
EFCAB11	2.09538	2.6e-05	5.73e-05
CLCNKB	1.22871	2.65e-05	5.83e-05
KIN	2.1481	2.66e-05	5.85e-05
EYA1	1.41966	2.67e-05	5.87e-05
SAMD8	1.41966	2.67e-05	5.87e-05
WDPCP	1.32013	2.81e-05	6.16e-05
NPAS3	1.32013	2.81e-05	6.16e-05
MYH15	1.44351	2.85e-05	6.24e-05
RPL7A	1.21037	2.86e-05	6.26e-05
COPRS	4.08263	2.9e-05	6.33e-05
SCX	4.08263	2.9e-05	6.33e-05
MB	4.08263	2.9e-05	6.33e-05
KLF3	2.89359	2.95e-05	6.43e-05
PLOD3	2.89359	2.95e-05	6.43e-05
RNF183	2.89359	2.95e-05	6.43e-05
AMT	2.89359	2.95e-05	6.43e-05
ADGRL2	2.89359	2.95e-05	6.43e-05
SUPV3L1	1.46942	3.04e-05	6.6e-05
SAYSD1	1.08263	3.05e-05	6.63e-05
CDKAL1	3.17384	3.11e-05	6.75e-05
POU3F1	2.27122	3.15e-05	6.82e-05
NOXRED1	3.29413	3.16e-05	6.84e-05
CDR2	3.29413	3.16e-05	6.84e-05
TMC5	1.08637	3.17e-05	6.86e-05
OPN4	1.49766	3.21e-05	6.94e-05
CCNB3	2.14504	3.26e-05	7.03e-05
PRKRIP1	2.41966	3.27e-05	7.05e-05
SLC37A3	2.41966	3.27e-05	7.05e-05
CEP70	4.93988	3.32e-05	7.15e-05
NUCB2	1.18361	3.34e-05	7.18e-05
CLSTN3	1.2161	3.37e-05	7.25e-05
PRDM7	2.17413	3.37e-05	7.26e-05
SH3GL2	1.5286	3.38e-05	7.27e-05
RABGAP1L	1.10074	3.4e-05	7.31e-05
CCDC105	1.95018	3.46e-05	7.43e-05
WARS	1.03348	3.49e-05	7.48e-05
CRBN	4.93231	3.5e-05	7.5e-05
EIF5AL1	2.25078	3.51e-05	7.51e-05
PDK3	2.90249	3.58e-05	7.67e-05
GINM1	1.87032	3.65e-05	7.81e-05
ATP2A1	1.87032	3.65e-05	7.81e-05
TACR1	1.60023	3.66e-05	7.81e-05
FANCL	1.60023	3.66e-05	7.81e-05
CCDC191	1.06211	3.68e-05	7.86e-05
FNIP2	1.06211	3.68e-05	7.86e-05
ZSWIM5	1.86927	3.7e-05	7.9e-05
C1orf95	4.92216	3.75e-05	7.97e-05
SNX9	4.92216	3.75e-05	7.97e-05
DDX39B	4.92216	3.75e-05	7.97e-05
POLR2B	4.92216	3.75e-05	7.97e-05
LZTFL1	4.92216	3.75e-05	7.97e-05
KCNC2	1.64205	3.75e-05	7.98e-05
NOVA1	1.64205	3.75e-05	7.98e-05
SIL1	1.80153	3.77e-05	8e-05
SLC35G2	1.80153	3.77e-05	8e-05
CLEC18B	2.71139	3.8e-05	8.06e-05
RASSF8	1.68885	3.81e-05	8.08e-05
NPEPL1	1.74159	3.82e-05	8.1e-05
ERCC6	2.59864	3.86e-05	8.16e-05
OXGR1	2.24974	3.99e-05	8.41e-05
GID8	2.24974	3.99e-05	8.41e-05
CHRM1	2.24974	3.99e-05	8.41e-05
PCID2	2.24974	3.99e-05	8.41e-05
C8orf33	1.47776	4e-05	8.41e-05
IGSF10	1.29937	4e-05	8.41e-05
COL4A4	4.90766	4.13e-05	8.67e-05
PTPRT	1.01527	4.15e-05	8.7e-05
CBR4	3.07438	4.21e-05	8.82e-05
TMEM92	2.58959	4.22e-05	8.84e-05
G3BP1	1.44475	4.44e-05	9.26e-05
HMGB3	3.25221	4.52e-05	9.42e-05
TMEM164	4.89388	4.52e-05	9.42e-05
NWD1	1.15654	4.6e-05	9.57e-05
KIAA1429	2.11481	4.61e-05	9.58e-05
ZKSCAN7	1.13605	4.64e-05	9.63e-05
CRYBG3	1.01912	4.67e-05	9.69e-05
FMO5	1.47213	4.72e-05	9.79e-05
SCP2D1	1.1946	4.86e-05	0.00010047
ZNF250	1.92862	4.88e-05	0.000100891
PIK3R4	1.047	4.96e-05	0.000102529
ASB13	2.00462	5.1e-05	0.000105081
AP3S1	2.00462	5.1e-05	0.000105081
PAIP1	2.8347	5.11e-05	0.000105183
C2orf70	2.8347	5.11e-05	0.000105183
FYTTD1	2.8347	5.11e-05	0.000105183
GCK	2.8347	5.11e-05	0.000105183
HIST3H3	2.8347	5.11e-05	0.000105183
CMTM2	1.26354	5.16e-05	0.000106051
C10orf126	1.26354	5.16e-05	0.000106051
LRRC23	4.00462	5.21e-05	0.000106773
KLHL2	4.00462	5.21e-05	0.000106773
RPS8	4.00462	5.21e-05	0.000106773
TUBB8	4.00462	5.21e-05	0.000106773
ZNF783	1.24264	5.31e-05	0.000108671
NAPA	2.38127	5.34e-05	0.00010925
BANF2	1.9127	5.47e-05	0.000111621
CCL18	3.22702	5.58e-05	0.000113729
AVEN	3.22702	5.58e-05	0.000113729
TTC4	1.37312	5.59e-05	0.000113772
GLRX3	1.37312	5.59e-05	0.000113772
CCDC93	1.27831	5.66e-05	0.000115203
CDH26	1.8347	5.7e-05	0.000115877
C5orf51	1.76759	5.82e-05	0.000118125
SMAD6	1.70917	5.85e-05	0.000118508
MBD3	1.85279	5.88e-05	0.000119067
NUP35	1.99174	5.92e-05	0.000119923
FAM192A	1.68193	5.92e-05	0.000119946
MORC1	1.02735	5.93e-05	0.000119983
CASP10	1.99571	6.03e-05	0.000121935
MINOS1	2.75569	6.2e-05	0.000124931
MRPL30	4.84548	6.21e-05	0.000125042
SLC38A3	1.29413	6.21e-05	0.000125042
CENPU	1.00462	6.24e-05	0.000125679
ZNF184	1.41966	6.47e-05	0.000129989
SLC8A1	2.20393	6.54e-05	0.000131209
MYH7	2.70917	6.59e-05	0.000132104
ZBP1	4.8356	6.61e-05	0.000132537
SPTSSB	4.8347	6.65e-05	0.000132928
TSPAN3	4.8347	6.65e-05	0.000132928
MIR1-1HG	4.8347	6.65e-05	0.000132928
ABHD5	4.8347	6.65e-05	0.000132928
RICTOR	4.8347	6.65e-05	0.000132928
OR6M1	4.8347	6.65e-05	0.000132928
CCDC127	4.8347	6.65e-05	0.000132928
HAUS3	1.55629	6.76e-05	0.000134946
VAMP3	2.54964	6.78e-05	0.000135166
AP3M1	2.69741	6.8e-05	0.000135593
NOMO3	4.83109	6.8e-05	0.000135647
TECPR1	4.82928	6.88e-05	0.000137147
SLC15A2	2.91641	6.89e-05	0.000137308
DCAF16	2.24653	7.15e-05	0.000141868
SOD2	2.53514	7.15e-05	0.000141868
SOGA3	1.46554	7.19e-05	0.000142503
ZG16B	1.24278	7.26e-05	0.000143527
CHEK1	1.09773	7.34e-05	0.000144906
TMEM214	1.47516	7.36e-05	0.000145203
ETV4	1.47516	7.36e-05	0.000145203
PRRX2	1.47516	7.36e-05	0.000145203
C1RL	2.2546	7.41e-05	0.000146139
TYMP	1.92196	7.63e-05	0.000150053
PRPF4B	1.78347	7.73e-05	0.000151745
ACER2	1.50713	7.77e-05	0.000152568
MIEF2	1.06819	7.92e-05	0.000155214
INPP4B	1.09343	7.93e-05	0.000155328
ZNF653	1.25693	8e-05	0.000156651
DPP8	1.48227	8.06e-05	0.000157694
ACPT	1.96398	8.12e-05	0.000158537
KIAA2012	1.96398	8.12e-05	0.000158537
DRD2	1.96398	8.12e-05	0.000158537
ANO6	1.19727	8.31e-05	0.000161921
NOC2L	1.87696	8.32e-05	0.00016216
CLEC2D	1.07033	8.37e-05	0.000162948
YPEL2	2.30302	8.42e-05	0.000163913
MSL2	1.58193	8.49e-05	0.000165001
DENND4C	1.30102	8.53e-05	0.000165812
PJA2	1.87423	8.59e-05	0.000166764
IL1A	1.87423	8.59e-05	0.000166764
ERGIC1	1.34218	8.6e-05	0.000166952
ZNF197	1.21652	8.67e-05	0.000168182
RAB15	1.62611	8.75e-05	0.00016957
MAFF	2.7733	8.83e-05	0.000170867
WDR31	2.52553	8.86e-05	0.000171448
ZNF808	1.79817	8.86e-05	0.000171448
NOD1	1.676	8.92e-05	0.000172386
PTH2R	1.73282	8.96e-05	0.000173127
TESC	2.32013	9.05e-05	0.000174564
HADHB	2.32013	9.05e-05	0.000174564
GCC1	1.11223	9.2e-05	0.00017718
ATP6V1E2	1.2091	9.21e-05	0.000177292
LHFP	3.92216	9.36e-05	0.000179724
RPL14	3.92216	9.36e-05	0.000179724
GBP1	3.92216	9.36e-05	0.000179724
RIPK2	3.92216	9.36e-05	0.000179724
PSD2	3.92216	9.36e-05	0.000179724
LCP2	3.92216	9.36e-05	0.000179724
LITAF	3.92216	9.36e-05	0.000179724
ELK1	3.92216	9.36e-05	0.000179724
PLCB4	3.92216	9.36e-05	0.000179724
OR11G2	1.39413	9.39e-05	0.000180246
ARHGAP11A	1.11055	9.56e-05	0.000183352
C18orf54	4.77675	9.57e-05	0.000183395
DEPDC7	1.21639	9.58e-05	0.000183561
CRK	3.91876	9.58e-05	0.000183612
ZNF154	1.39206	9.68e-05	0.000185328
RAN	3.15663	9.86e-05	0.000188245
NSUN2	3.15663	9.86e-05	0.000188245
CCDC88C	1.01819	9.87e-05	0.000188412
TMSB4X	3.15591	9.91e-05	0.000189212
F2R	4.77016	9.96e-05	0.000190092
COL1A2	3.15374	0.000100836	0.000192277
SFMBT1	1.02057	0.000100861	0.000192286
RAB22A	1.51625	0.000100928	0.000192355
FAHD1	1.02041	0.000101156	0.000192733
POLR2J	3.14227	0.000101898	0.000194038
KCTD3	2.15663	0.00010667	0.000202409
GNG5	2.15663	0.00010667	0.000202409
RB1	1.44768	0.000107883	0.000204432
MEF2B	1.95872	0.000108885	0.000206168
PRAMEF26	4.75499	0.000109316	0.000206918
CD2BP2	1.08709	0.000112014	0.000211526
KIAA0319	1.23524	0.000112561	0.000212431
AHCYL1	2.29675	0.000113526	0.000214092
CNOT4	1.02503	0.000113675	0.000214341
RPS25	1.47856	0.000114673	0.000216007
NFE2L2	1.17709	0.000115491	0.000217373
METTL2A	2.7207	0.000118377	0.000221935
KCNS1	4.74159	0.000118566	0.000221935
P3H2	4.74159	0.000118566	0.000221935
BST1	4.74159	0.000118566	0.000221935
SLC30A9	4.74159	0.000118566	0.000221935
VPS25	4.74159	0.000118566	0.000221935
HIST1H2BA	4.74159	0.000118566	0.000221935
OR2V2	4.74159	0.000118566	0.000221935
NUB1	4.74159	0.000118566	0.000221935
MAT2B	4.74159	0.000118566	0.000221935
USP16	4.74159	0.000118566	0.000221935
ISY1	4.74159	0.000118566	0.000221935
CNR1	2.02735	0.000119426	0.000223374
PRSS46	2.02735	0.000119426	0.000223374
PRKCI	2.47856	0.000120687	0.000225364
IFNL4	3.03878	0.000125748	0.000234084
RLIM	1.50387	0.000126504	0.000235317
TAB2	1.11392	0.000128035	0.000237918
TMEM51	1.13726	0.000128525	0.000238701
C2orf69	1.92216	0.000128602	0.000238701
RFWD2	1.92216	0.000128602	0.000238701
L3HYPDH	1.92216	0.000128602	0.000238701
SLC43A1	1.02593	0.000130488	0.00024193
HPSE2	1.59369	0.000131764	0.000243969
UBTFL1	1.59369	0.000131764	0.000243969
GNL2	1.59369	0.000131764	0.000243969
DIAPH2	1.59369	0.000131764	0.000243969
PPP4R3B	1.8347	0.000134384	0.00024843
TRPV4	1.64205	0.000135374	0.000250088
ZBTB2	1.64205	0.000135374	0.000250088
C7orf73	1.36813	0.000135799	0.000250727
RNF187	1.09651	0.000136078	0.000251229
CATSPER2	1.26533	0.000136632	0.000252183
FBXW11	1.6972	0.000137314	0.000253123
ARMC1	1.6972	0.000137314	0.000253123
SETMAR	1.6972	0.000137314	0.000253123
DTWD1	1.6972	0.000137314	0.000253123
ULBP2	1.75994	0.000138336	0.000253964
GPR68	1.10149	0.000140796	0.000258056
TRAF5	1.10149	0.000140796	0.000258056
APAF1	1.42728	0.00014231	0.000260603
ANAPC15	1.20035	0.000142399	0.000260727
DENND2D	1.20035	0.000142399	0.000260727
CDON	1.35169	0.00014502	0.000264935
PAPOLG	4.70556	0.000147023	0.000268139
TTI1	2.26766	0.000149652	0.000272511
CSTF1	2.70917	0.000151978	0.000276147
NXPE1	2.70917	0.000151978	0.000276147
RAB9B	2.70917	0.000151978	0.000276147
CCDC171	2.70917	0.000151978	0.000276147
FYB	2.70917	0.000151978	0.000276147
NUDT6	2.70917	0.000151978	0.000276147
NUTM2A	1.19699	0.000152636	0.000277222
PTPRJ	1.04144	0.000153132	0.000278042
RANGRF	2.1201	0.000153564	0.000278733
TJP1	1.00239	0.000156822	0.000284099
CDK17	1.41966	0.000157571	0.000285265
TRPM6	1.25372	0.000160091	0.000289507
LIMS2	2.13573	0.000161851	0.000292479
MST1L	1.05042	0.000167753	0.000302275
MEDAG	1.44941	0.000168454	0.000303023
LOC100996634	1.44941	0.000168454	0.000303023
SCAMP5	3.8347	0.000168506	0.000303023
COPS5	3.8347	0.000168506	0.000303023
MAP2K4	3.8347	0.000168506	0.000303023
TRIM51	3.8347	0.000168506	0.000303023
ERGIC2	3.8347	0.000168506	0.000303023
S1PR3	3.8347	0.000168506	0.000303023
RPS4X	3.8347	0.000168506	0.000303023
SCAMP3	3.8347	0.000168506	0.000303023
OR4K14	3.8347	0.000168506	0.000303023
GLIPR1	3.8347	0.000168506	0.000303023
TMED4	1.11503	0.000169579	0.000304851
FZD6	1.07571	0.000170942	0.000307038
CXorf66	2.10772	0.000173302	0.000310728
EIF3L	2.10772	0.000173302	0.000310728
C17orf78	2.10772	0.000173302	0.000310728
TBC1D31	2.10772	0.000173302	0.000310728
OR1N2	2.10772	0.000173302	0.000310728
KLHL42	3.08263	0.000173799	0.000311175
KLF10	3.08263	0.000173799	0.000311175
DVL1	3.08263	0.000173799	0.000311175
HOXD9	3.08263	0.000173799	0.000311175
LPAR3	3.08263	0.000173799	0.000311175
MGAT2	3.08263	0.000173799	0.000311175
DNAJC5	1.22702	0.000174569	0.000312317
RPL37	1.95108	0.000175549	0.000313905
ID3	1.16728	0.000178197	0.000318324
SPDL1	1.32013	0.000179559	0.000320316
PKMYT1	2.25375	0.00018646	0.00033167
CCDC170	1.5192	0.000188837	0.000335628
TJP2	1.5192	0.000188837	0.000335628
MOCS3	4.66252	0.00018893	0.000335761
ANGPT2	1.98154	0.000190985	0.000339142
BAD	1.98154	0.000190985	0.000339142
IK	1.24188	0.000192787	0.000341988
C12orf66	1.24188	0.000192787	0.000341988
LSM4	3.05201	0.000195313	0.000346142
TTF2	1.34166	0.000195516	0.000346405
MIA3	1.27422	0.000196373	0.000347694
MITD1	1.56052	0.000197557	0.000349315
ACADVL	1.56052	0.000197557	0.000349315
COL6A3	1.17865	0.000198282	0.000350399
MKLN1	1.17865	0.000198282	0.000350399
RCBTB2	3.06429	0.000199095	0.00035177
N4BP2	2.42086	0.000200902	0.000354813
SRSF11	1.87909	0.00020281	0.000357897
NTAN1	1.87909	0.00020281	0.000357897
FUT7	2.41966	0.000202995	0.000357989
SLC12A5	2.41966	0.000202995	0.000357989
PDLIM4	1.60729	0.000204629	0.000360669
ZNF705B	4.64514	0.000208671	0.000366969
VTCN1	1.79406	0.000209318	0.000367935
PACSIN1	1.79406	0.000209318	0.000367935
SPATA22	1.66067	0.000209433	0.000367966
SCN10A	1.66067	0.000209433	0.000367966
ILKAP	1.66067	0.000209433	0.000367966
MT1E	1.66067	0.000209433	0.000367966
NTRK2	1.72223	0.000211257	0.000370876
LCN2	4.64205	0.000212366	0.000371508
PLAT	4.64205	0.000212366	0.000371508
KCNE1	4.64205	0.000212366	0.000371508
BRI3	4.64205	0.000212366	0.000371508
PLAC4	4.64205	0.000212366	0.000371508
GPR151	4.64205	0.000212366	0.000371508
GSAP	4.64205	0.000212366	0.000371508
ZNF439	1.60377	0.000213207	0.00037284
IGF2BP1	1.24334	0.000214735	0.000375286
OR14J1	1.08996	0.000215435	0.000376283
ADAM10	1.76755	0.000220677	0.000384655
SNTN	4.63482	0.000221248	0.000385489
RGL4	1.05709	0.000231819	0.000402234
ATP6V0A1	1.03027	0.000232047	0.000402574
MAP3K7CL	1.46996	0.000236455	0.000409336
STK33	1.09773	0.000241659	0.00041773
RACGAP1	1.04457	0.000243083	0.000420077
FAM20B	1.50811	0.000245127	0.00042326
MYOC	1.41966	0.000246377	0.000425087
WDR11	2.21321	0.000246513	0.000425087
ISY1-RAB43	4.61396	0.000248757	0.000428741
EOGT	1.70654	0.000250782	0.000431935
PAFAH1B3	2.64205	0.00026095	0.000447261
PFDN5	2.64205	0.00026095	0.000447261
PANX3	2.64205	0.00026095	0.000447261
INSM1	2.64205	0.00026095	0.000447261
FNTA	2.64205	0.00026095	0.000447261
CCNB1	2.64205	0.00026095	0.000447261
HGSNAT	2.64205	0.00026095	0.000447261
GRB2	1.03098	0.000275597	0.000468446
VPS52	1.03264	0.000277941	0.000472132
BCL2L14	1.03264	0.000277941	0.000472132
WAPL	1.48678	0.000279762	0.00047499
SAMD11	1.48678	0.000279762	0.00047499
CEP85	1.31469	0.0002803	0.000475377
TMEM18	2.05709	0.000280305	0.000475377
TAS1R2	2.05709	0.000280305	0.000475377
LRRCC1	2.05709	0.000280305	0.000475377
TCP10	3.76568	0.00028108	0.000476584
BNIPL	1.93588	0.000293331	0.000495795
TRAF7	1.23325	0.000299654	0.000505597
PPP2R2B	1.11481	0.000303496	0.000511032
LMAN2L	1.11481	0.000303496	0.000511032
CAMK2N1	3.74159	0.000303865	0.000511032
ATP6V1G1	3.74159	0.000303865	0.000511032
OR4C15	3.74159	0.000303865	0.000511032
B9D1	3.74159	0.000303865	0.000511032
ARMC8	3.74159	0.000303865	0.000511032
TRMT11	3.74159	0.000303865	0.000511032
PYCR2	3.74159	0.000303865	0.000511032
FAM47C	3.74159	0.000303865	0.000511032
SNRNP40	3.74159	0.000303865	0.000511032
OR51T1	3.74159	0.000303865	0.000511032
ENTHD1	3.00462	0.000305949	0.00051314
CEACAM16	3.00462	0.000305949	0.00051314
PTGR2	3.00462	0.000305949	0.00051314
CYP4F8	3.00462	0.000305949	0.00051314
TPK1	3.00462	0.000305949	0.00051314
POLR2K	3.00462	0.000305949	0.00051314
RAB6C	3.06556	0.000307225	0.000515052
TTLL1	1.57167	0.00030787	0.000515834
CFAP43	1.57167	0.00030787	0.000515834
RSPH14	1.03823	0.000313269	0.000524321
TMEM38B	1.73929	0.000313805	0.000525149
NIPSNAP1	1.8347	0.000318327	0.000531229
CHUK	1.8347	0.000318327	0.000531229
METRNL	1.8347	0.000318327	0.000531229
TMEM71	1.8347	0.000318327	0.000531229
KCNT2	1.8347	0.000318327	0.000531229
YIPF1	1.8347	0.000318327	0.000531229
GS1-259H13.2	1.04999	0.000322459	0.000537673
CTSS	2.99659	0.000323717	0.000539603
GFY	1.6827	0.000323884	0.00053969
ZFYVE16	4.56588	0.000324036	0.000539896
TAGAP	1.75224	0.000324483	0.000540521
MCM2	1.75224	0.000324483	0.000540521
GPR173	2.09194	0.000325718	0.000542387
MZT2B	1.62016	0.000328647	0.000546951
BTNL8	4.56262	0.000329809	0.000548714
SOCS5	1.24974	0.000330753	0.000549945
SPESP1	1.0092	0.000330968	0.00055023
EIF3G	1.108	0.000335769	0.000557621
RNF8	1.00828	0.000335847	0.000557726
MYLK3	2.60799	0.000339692	0.000563442
SMARCE1	2.35826	0.000340113	0.000563817
KCNH7	2.35826	0.000340113	0.000563817
VDAC2	2.35826	0.000340113	0.000563817
ARNT	2.35826	0.000340113	0.000563817
NDST3	2.98932	0.000340583	0.000564398
KCNS2	1.18047	0.000341155	0.000565197
ABHD12	1.18047	0.000341155	0.000565197
C14orf80	1.38929	0.000358716	0.000591611
KIT	1.38929	0.000358716	0.000591611
TMEM14B	3.70753	0.000373636	0.000614336
POT1	4.53514	0.000382164	0.00062496
MAP4K1	4.53514	0.000382164	0.00062496
RNASEH2B	4.53514	0.000382164	0.00062496
BET1	4.53514	0.000382164	0.00062496
ATP11C	4.53514	0.000382164	0.00062496
SYPL1	4.53514	0.000382164	0.00062496
DAB2	4.53514	0.000382164	0.00062496
POGLUT1	4.53514	0.000382164	0.00062496
FAM155B	4.53514	0.000382164	0.00062496
KLF15	4.53514	0.000382164	0.00062496
DAP	4.53514	0.000382164	0.00062496
PPARG	1.41966	0.000385837	0.000630382
KAT2A	2.67502	0.000399768	0.000651758
ZBTB43	1.90244	0.000403137	0.000656796
MIS12	2.15663	0.000404271	0.000658189
ABCA12	2.15663	0.000404271	0.000658189
FAM210A	2.15663	0.000404271	0.000658189
TRIO	2.15663	0.000404271	0.000658189
ATP6AP1	1.24956	0.000406326	0.000661306
MTPN	3.69268	0.000408265	0.000664089
LUZP6	3.69268	0.000408265	0.000664089
DST	1.45361	0.000412519	0.000670458
SLC22A15	1.45361	0.000412519	0.000670458
TMEM161B	1.1765	0.000414427	0.000673472
KCNIP4	1.09343	0.00041565	0.000675314
RMI2	1.20816	0.000420819	0.000682389
ZNF232	1.20816	0.000420819	0.000682389
RALB	1.01912	0.000421816	0.000683858
C4orf46	2.95654	0.000426749	0.000690905
UQCRH	2.14969	0.000428861	0.000694056
TMC2	1.80153	0.000429665	0.000695267
TSNAX	4.51164	0.000432617	0.000699383
PPP6C	2.95323	0.000436476	0.000705379
KARS	1.49181	0.000437917	0.000707587
FKBP3	2.57167	0.000446586	0.000719251
ALDH18A1	2.57167	0.000446586	0.000719251
PAFAH1B2	2.57167	0.000446586	0.000719251
KDM7A	2.57167	0.000446586	0.000719251
OR1L1	2.57167	0.000446586	0.000719251
CATSPER3	2.57167	0.000446586	0.000719251
RILPL2	2.57167	0.000446586	0.000719251
KCNJ6	2.57167	0.000446586	0.000719251
TNFAIP3	2.00462	0.000451229	0.000725427
GP1BA	2.00462	0.000451229	0.000725427
PAK7	1.53514	0.000460943	0.000739624
ZBTB3	1.71658	0.000465115	0.000745874
ICOSLG	1.44182	0.000472036	0.000755109
UBE3C	1.15663	0.000474006	0.000757425
RRP12	1.15663	0.000474006	0.000757425
BDH2	4.49234	0.000478375	0.000763241
DCAF4L2	1.88533	0.000481545	0.000767292
CCDC138	1.88533	0.000481545	0.000767292
FAM46A	1.88533	0.000481545	0.000767292
VKORC1L1	2.9382	0.00048304	0.000769479
LRP2BP	1.7889	0.000497148	0.00078955
PSAP	2.30914	0.00050462	0.000799799
ENKUR	4.47856	0.000513605	0.000809647
MTG2	1.75605	0.000519644	0.000818106
DHFRL1	1.35826	0.000519836	0.000818307
TNFSF14	2.4266	0.000521511	0.000820702
ANKRD62	1.18088	0.000533461	0.000837969
PLD3	2.92216	0.000537549	0.000843371
C4orf17	2.92216	0.000537549	0.000843371
ATP6V0D1	2.92216	0.000537549	0.000843371
RAB21	1.16587	0.000545623	0.000854687
BTD	3.64205	0.000548719	0.000857149
XKR4	3.64205	0.000548719	0.000857149
OR6P1	3.64205	0.000548719	0.000857149
LRRC16A	3.64205	0.000548719	0.000857149
NTM	3.64205	0.000548719	0.000857149
ZC3HC1	3.64205	0.000548719	0.000857149
POC1B	3.64205	0.000548719	0.000857149
PROP1	3.64205	0.000548719	0.000857149
ARL8A	3.64205	0.000548719	0.000857149
PTCHD1	3.64205	0.000548719	0.000857149
RGS2	3.64205	0.000548719	0.000857149
SRBD1	3.64205	0.000548719	0.000857149
TMEM79	3.64205	0.000548719	0.000857149
OR4K15	3.63999	0.000555251	0.000866419
PLEKHM3	1.34909	0.000565025	0.000880686
CPLX3	2.29413	0.000567443	0.000883176
HIST1H2BD	2.29413	0.000567443	0.000883176
CCP110	2.29413	0.000567443	0.000883176
CTTNBP2	2.29413	0.000567443	0.000883176
SF3B2	1.2592	0.000568511	0.00088451
SUZ12	1.42515	0.000569476	0.000885876
MALL	4.45411	0.000581716	0.000903638
TLR7	1.25541	0.000585833	0.000909571
PPP4R2	1.18262	0.000588432	0.000913166
ACVR1B	1.18262	0.000588432	0.000913166
ARID4A	1.01487	0.000589897	0.000915252
SERPINA1	1.33079	0.000598502	0.0009278
TUBA1C	4.44823	0.000599242	0.000928872
FAM110A	1.41966	0.000605305	0.00093696
ANLN	1.41966	0.000605305	0.00093696
TLR3	1.03633	0.000605959	0.000937818
WTIP	3.49699	0.000616164	0.000952239
SPEF2	1.27948	0.000625435	0.000964158
EIF3J	3.61816	0.000628729	0.000968841
EDC4	1.00462	0.000639652	0.000984184
PHF14	2.89561	0.000639888	0.000984426

## Sheet: SI Table 8
GeneID	Log2FC	p-value	adj pValue
MXLOC_146625	-1.40192	1.64e-125	9.63e-124
MXLOC_122885	-1.42027	7.8e-35	1.31e-33
MXLOC_066291	-1.12031	1.23e-22	1.34e-21
MXLOC_124984	-1.03977	7.94e-18	6.91e-17
MXLOC_024106	-6.1195	2.58e-09	1.12e-08
MXLOC_057102	-1.02537	6.01e-09	2.51e-08
MXLOC_127841	-1.48784	1.53e-08	6.06e-08
MXLOC_053341	-3.48723	1.37e-07	4.69e-07
MXLOC_014503	-1.05872	5.75e-06	1.46e-05
MXLOC_006608	-1.54848	1.64e-05	3.79e-05
MXLOC_019638	-1.2169	1.68e-05	3.86e-05
MXLOC_066505	-4.84675	0.000154516	0.000280339
TBC1D3E	-1.11321	0	0
TBC1D3C	-1.30104	0	0
TNRC18	-1.46637	0	0
FBRS	-1.24776	0	0
NPIPB5	-1.04505	0	0
FAM71E1	-1.02489	0	0
LENG8	-1.11834	0	0
TESK1	-1.31997	0	0
TBC1D3	-1.02748	7.74e-304	1.1e-301
FOXP4	-1.20713	4.76e-296	6.54e-294
TBC1D3B	-1.12469	6.24e-276	8.13e-274
TBC1D3K	-1.56594	7.74e-276	1.01e-273
RSPO4	-2.65434	6.03e-251	7.31e-249
COL11A2	-1.53924	2.59e-236	2.93e-234
CPEB2	-1.15783	4.57e-232	5.12e-230
ZC3H18	-1.13891	1.27e-227	1.4e-225
NPIPB4	-1.06098	2.21e-217	2.29e-215
ZNF683	-1.23633	2.98e-189	2.69e-187
NUMBL	-1.22506	5.5e-183	4.76e-181
COL2A1	-1.42867	6.59e-181	5.63e-179
TMEM191C	-1.55735	6.44e-179	5.4e-177
POLR2A	-1.0231	4.56e-163	3.52e-161
MKL1	-1.0893	7.41e-158	5.51e-156
SLC17A7	-1.42537	1.07e-155	7.8e-154
TRIM28	-1.06362	6.03e-144	4.05e-142
PHF1	-1.09268	1.83e-133	1.14e-131
CARD10	-2.02738	8.67e-131	5.3e-129
BRD4	-1.35448	2.57e-130	1.55e-128
SGTA	-1.14472	7.5e-118	4.16e-116
SH3BP2	-1.6287	2.77e-116	1.51e-114
COL7A1	-1.3015	3.39e-108	1.73e-106
ERF	-1.37385	2.59e-105	1.27e-103
LZTS2	-1.07476	5.41e-105	2.66e-103
TBC1D3F	-1.3471	1.48e-100	7e-99
TRIM17	-1.18391	1.69e-94	7.57e-93
RRBP1	-1.86735	7.67e-93	3.35e-91
MIDN	-1.02676	3.13e-92	1.36e-90
SERAC1	-1.27935	4.45e-90	1.9e-88
JUND	-1.09038	1.07e-86	4.4e-85
NPIPA2	-1.53755	1.59e-86	6.51e-85
FAM120A	-1.25528	3.04e-85	1.23e-83
PROSER3	-2.0727	2.76e-84	1.1e-82
TRIM46	-1.0077	8.07e-84	3.17e-82
VARS	-1.0689	2.88e-82	1.11e-80
C9orf172	-1.09856	5.77e-82	2.22e-80
MS4A14	-1.77607	3.53e-78	1.3e-76
OTOG	-1.25981	2.23e-76	8.12e-75
DACT3	-1.08049	1.03e-74	3.66e-73
OGDH	-1.24217	1.36e-64	4.25e-63
PLXNB2	-1.19789	4.55e-63	1.39e-61
LMF2	-1.40709	8.77e-63	2.65e-61
SPSB3	-1.23317	9.38e-62	2.79e-60
PLEKHH3	-1.42433	3.04e-61	8.99e-60
COL5A3	-1.18388	2.54e-58	7.16e-57
GOLGA8A	-2.09457	5.63e-56	1.51e-54
CISD3	-1.38156	3.04e-53	7.82e-52
NOS3	-1.00525	8.39e-53	2.15e-51
NPIPA5	-1.52495	2.18e-52	5.54e-51
NPIPA8	-1.39683	2.9e-51	7.18e-50
NPIPA7	-1.39683	2.9e-51	7.18e-50
UNC13D	-1.194	1.16e-49	2.78e-48
APLP1	-1.05263	3.68e-49	8.71e-48
EMC10	-1.07146	5.44e-48	1.26e-46
MEGF8	-1.05879	9.95e-46	2.21e-44
ZNF385C	-1.31708	3.28e-45	7.2e-44
SCNN1D	-1.31426	2.32e-43	4.89e-42
TJP3	-2.21199	1.89e-41	3.81e-40
MUC19	-8.75813	2.48e-41	4.99e-40
MAST3	-1.32188	5.74e-41	1.15e-39
PFKFB4	-1.64695	8.53e-41	1.7e-39
ADAMTS10	-1.90616	1.77e-40	3.49e-39
KRTAP10-10	-2.50307	8.39e-40	1.62e-38
ARHGEF2	-1.25242	1.12e-39	2.16e-38
KCTD13	-1.01024	1.82e-39	3.48e-38
PLXNB1	-1.09691	1.87e-39	3.57e-38
DMTN	-1.22727	3.26e-38	6.05e-37
VCY	-8.48669	1.42e-35	2.42e-34
COL22A1	-1.19235	1.54e-35	2.64e-34
BCL3	-1.32221	5.76e-34	9.48e-33
GPSM3	-1.41981	8.41e-33	1.34e-31
DNAJB4	-1.09927	2.54e-32	4e-31
PIK3R5	-1.28402	3.06e-32	4.81e-31
ITGA2B	-1.09898	5.47e-32	8.52e-31
TBL3	-1.00343	1.01e-31	1.56e-30
TCF7L1	-1.41778	1.46e-31	2.24e-30
CALCOCO1	-1.07822	4.59e-31	6.93e-30
PFAS	-2.4086	4.88e-31	7.36e-30
KIF13B	-1.44553	7.78e-30	1.13e-28
STAT6	-1.35493	8.96e-30	1.3e-28
NSMF	-1.24364	3.56e-28	4.88e-27
IQSEC2	-1.30743	3.84e-28	5.26e-27
SLC6A16	-1.03747	6.87e-28	9.32e-27
PBXIP1	-1.07563	2.63e-27	3.49e-26
PPM1B	-1.39884	4.7e-26	5.94e-25
EFTUD2	-1.08134	1.34e-25	1.66e-24
VCX	-1.26649	1.22e-24	1.45e-23
ETV2	-1.08474	2.06e-24	2.42e-23
ADAM11	-1.58321	4.08e-24	4.74e-23
MBD6	-1.3636	1.05e-23	1.2e-22
MVK	-1.36238	5.18e-23	5.73e-22
SPTBN5	-2.20969	1.52e-22	1.65e-21
RAPH1	-1.10889	2.46e-22	2.64e-21
ATP2C2	-1.32117	4.24e-22	4.52e-21
USP36	-1.08902	1.07e-21	1.13e-20
DAB2IP	-1.11503	1.4e-21	1.46e-20
PPM1M	-1.18446	2.54e-21	2.62e-20
SOX9	-1.29403	3.27e-21	3.35e-20
DCANP1	-4.52285	3.67e-21	3.76e-20
MSI1	-1.32745	3.95e-21	4.04e-20
NPPA	-1.14371	9.36e-21	9.42e-20
SLC22A18	-1.1001	1.35e-20	1.35e-19
GTF3C1	-1.35018	3.55e-20	3.47e-19
ZFYVE28	-2.86176	4.98e-20	4.83e-19
SEMA4B	-2.61847	2.17e-19	2.05e-18
VN1R4	-1.33004	6.11e-19	5.63e-18
PRSS8	-1.64661	6.42e-19	5.91e-18
FAM102A	-1.30176	2.59e-18	2.31e-17
TARP	-3.42228	3.13e-18	2.77e-17
TNXB	-1.23238	4.16e-18	3.66e-17
PAK6	-5.20969	4.63e-18	4.07e-17
WNK2	-1.43992	1.98e-17	1.68e-16
PLA2G4B	-4.60271	3.26e-17	2.73e-16
CAPN15	-1.44455	3.28e-17	2.75e-16
BAGE5	-1.16305	8.72e-17	7.14e-16
MGAT5B	-1.09618	1.43e-16	1.16e-15
NPIPA1	-1.4247	1.18e-15	9e-15
PYCR1	-1.44588	5.27e-15	3.84e-14
GAREM2	-2.60824	5.5e-15	4e-14
KRTAP10-6	-1.37834	5.85e-15	4.24e-14
HPN	-1.02496	6.95e-15	5.02e-14
MLLT1	-1.39716	7.48e-15	5.38e-14
CCDC64	-2.1653	1.87e-14	1.31e-13
DMRT3	-1.41421	4.09e-14	2.79e-13
TRPM5	-1.97265	7.04e-14	4.74e-13
RAF1	-1.46503	1.21e-13	8.03e-13
SLC35B2	-1.03559	1.35e-13	8.91e-13
ZWILCH	-1.09411	2.39e-13	1.55e-12
CIDEB	-1.11913	2.91e-13	1.87e-12
POLD1	-1.09766	4.38e-13	2.77e-12
NXF1	-1.12331	6.71e-13	4.19e-12
DHX37	-1.37111	7.06e-13	4.4e-12
UBTD1	-1.82827	7.07e-13	4.41e-12
PSMD9	-1.17885	1.28e-12	7.83e-12
CNTNAP1	-1.50234	2.31e-12	1.38e-11
CASKIN2	-2.5049	2.5e-12	1.49e-11
XAB2	-1.4135	4.18e-12	2.45e-11
HEMK1	-1.19536	8.38e-12	4.8e-11
LARP1	-1.46977	1.15e-11	6.54e-11
CDC42EP1	-1.01214	1.21e-11	6.85e-11
CEP170B	-1.01564	1.41e-11	7.9e-11
PPP1R16A	-1.05221	1.42e-11	7.95e-11
SPAG4	-1.08284	1.63e-11	9.1e-11
C1orf35	-2.08103	2.21e-11	1.22e-10
PAX4	-2.28729	2.36e-11	1.29e-10
PALD1	-2.50925	2.71e-11	1.48e-10
SIGLEC14	-1.09749	5.9e-11	3.11e-10
MYO19	-1.20811	9.91e-11	5.1e-10
AGRN	-1.64909	1.19e-10	6.09e-10
CALML3	-1.22863	1.56e-10	7.83e-10
TJAP1	-2.00965	1.95e-10	9.73e-10
FAM63A	-1.5802	3.87e-10	1.86e-09
STK32C	-2.7233	4.29e-10	2.05e-09
NCKAP1L	-3.86574	4.47e-10	2.13e-09
IER5	-6.25488	4.59e-10	2.19e-09
ABTB2	-1.4507	7.26e-10	3.38e-09
COL16A1	-1.06379	8.59e-10	3.98e-09
PPDPF	-3.30752	9.31e-10	4.29e-09
TP53TG3C	-1.10554	1.09e-09	5.01e-09
MDGA2	-1.75026	1.17e-09	5.32e-09
DCAF12	-1.54381	1.19e-09	5.42e-09
STRA6	-1.1393	1.33e-09	6.01e-09
PRB4	-4.2688	1.64e-09	7.34e-09
APOOL	-1.54864	1.65e-09	7.37e-09
TOX2	-1.78688	1.65e-09	7.37e-09
APITD1	-1.14614	2.33e-09	1.02e-08
ZBTB32	-1.35136	2.38e-09	1.04e-08
LRRC24	-1.39608	2.97e-09	1.29e-08
ARHGAP39	-1.46696	3.37e-09	1.45e-08
PCNXL3	-1.21739	3.44e-09	1.48e-08
PPAN	-1.34271	3.56e-09	1.53e-08
TMPRSS13	-1.68467	3.87e-09	1.66e-08
KIAA1522	-1.89569	3.94e-09	1.68e-08
CCDC114	-1.53208	4.34e-09	1.85e-08
ZNF831	-6.07219	4.58e-09	1.94e-08
PLVAP	-6.07219	4.58e-09	1.94e-08
HEXIM1	-1.1653	4.99e-09	2.11e-08
ZNF605	-5.07219	5.78e-09	2.42e-08
SETD4	-2.27222	7.06e-09	2.92e-08
RNPEPL1	-1.23241	7.79e-09	3.21e-08
SHISA5	-1.0237	8.03e-09	3.3e-08
EME2	-2.05512	8.07e-09	3.31e-08
IL12B	-2.05512	8.07e-09	3.31e-08
CXCL9	-6.02328	8.14e-09	3.34e-08
BCL9L	-1.07889	8.94e-09	3.65e-08
DKK3	-3.12877	9.74e-09	3.96e-08
MMAB	-1.06342	1.08e-08	4.36e-08
SNAPC4	-1.4516	1.21e-08	4.86e-08
ALDH5A1	-1.49943	1.28e-08	5.1e-08
RNF185	-5.96956	1.5e-08	5.94e-08
PTMS	-5.96231	1.63e-08	6.42e-08
MNX1	-1.19872	1.84e-08	7.18e-08
LAIR1	-1.32749	1.85e-08	7.25e-08
SLC16A8	-1.60342	1.93e-08	7.5e-08
PTGES3L-AARSD1	-1.15523	1.95e-08	7.59e-08
FAM170B	-1.02544	2.14e-08	8.27e-08
FBXL16	-1.09907	2.17e-08	8.39e-08
HOOK2	-2.00493	2.2e-08	8.49e-08
ATG101	-1.57469	2.43e-08	9.33e-08
SCLY	-1.53727	2.45e-08	9.39e-08
ROBO4	-3.29458	2.71e-08	1.03e-07
PCYT1A	-1.19074	2.88e-08	1.09e-07
XBP1	-1.75026	3.1e-08	1.17e-07
SCAPER	-1.64335	3.57e-08	1.34e-07
ZCCHC7	-1.77102	3.73e-08	1.4e-07
PREX1	-1.04173	3.78e-08	1.42e-07
ZNHIT3	-4.33218	3.82e-08	1.43e-07
DTX2	-1.50938	4.51e-08	1.67e-07
UNC5C	-2.38361	4.82e-08	1.78e-07
STK19	-1.40355	4.94e-08	1.82e-07
GPD1	-1.32496	5.11e-08	1.87e-07
C19orf45	-1.14426	6.1e-08	2.21e-07
FAM131C	-2.22419	6.67e-08	2.4e-07
KRT81	-2.17091	6.68e-08	2.4e-07
ASIC1	-4.86574	7.06e-08	2.53e-07
NUP205	-1.3729	7.43e-08	2.65e-07
SSBP4	-1.68919	7.86e-08	2.8e-07
FAM149A	-5.80916	8.41e-08	2.97e-07
CDK9	-1.19643	8.57e-08	3.03e-07
TMC8	-1.38007	9e-08	3.17e-07
CYP26B1	-1.3776	9.37e-08	3.28e-07
ADRBK1	-1.27679	9.59e-08	3.36e-07
CREBZF	-1.7292	9.6e-08	3.36e-07
CXCL12	-3.97265	9.78e-08	3.42e-07
MAN2B1	-2.19505	1.14e-07	3.95e-07
DLL3	-2.78979	1.28e-07	4.38e-07
COLGALT1	-1.17391	1.28e-07	4.4e-07
TRMT44	-4.80916	1.33e-07	4.55e-07
RPS13	-3.48723	1.37e-07	4.69e-07
ZNF518A	-3.17876	1.46e-07	4.98e-07
KLHL38	-5.75026	1.52e-07	5.16e-07
CHRND	-1.00384	1.52e-07	5.16e-07
HMP19	-2.05838	1.56e-07	5.3e-07
DDX23	-3.1653	1.76e-07	5.92e-07
INPP5J	-3.1653	1.76e-07	5.92e-07
LRP5	-1.10959	1.91e-07	6.37e-07
NRG4	-2.1653	1.96e-07	6.52e-07
NDRG2	-1.6678	1.99e-07	6.64e-07
TBX3	-1.45288	2.05e-07	6.82e-07
MARK2	-1.45288	2.05e-07	6.82e-07
VAMP2	-1.81727	2.3e-07	7.58e-07
NUDT22	-1.04501	2.34e-07	7.7e-07
PTK2B	-1.26892	2.38e-07	7.84e-07
SOCS6	-4.75026	2.5e-07	8.2e-07
FAM132B	-3.43832	2.59e-07	8.45e-07
CD164L2	-3.43832	2.59e-07	8.45e-07
TSPAN14	-1.53671	2.63e-07	8.57e-07
PIGN	-5.68886	2.76e-07	8.98e-07
CBARP	-1.10781	3.08e-07	9.91e-07
KRT16	-2.17755	3.09e-07	9.95e-07
HCN2	-1.33131	3.09e-07	9.95e-07
GRID1	-1.46908	3.22e-07	1.04e-06
TWF2	-1.54777	3.31e-07	1.06e-06
LAMA3	-2.19772	3.68e-07	1.17e-06
LACTB	-3.38769	4.88e-07	1.52e-06
NEXN	-5.6267	4.95e-07	1.54e-06
SLC29A1	-2.04982	5.02e-07	1.56e-06
CLDN7	-5.62473	5.04e-07	1.56e-06
IQCF6	-1.48723	5.05e-07	1.57e-06
SPTA1	-2.1039	5.66e-07	1.74e-06
BRSK1	-1.70372	5.74e-07	1.76e-06
PPAN-P2RY11	-2.19432	6.48e-07	1.97e-06
TGFBR3L	-1.83272	7.48e-07	2.25e-06
RPS26	-1.28046	7.88e-07	2.36e-06
HS3ST3B1	-2.32721	8.18e-07	2.45e-06
ESPL1	-2.01945	8.43e-07	2.51e-06
GLRX	-1.3028	8.55e-07	2.54e-06
IL36RN	-4.62473	8.96e-07	2.66e-06
CUEDC2	-5.55762	9.23e-07	2.72e-06
GGTLC1	-2.80654	9.63e-07	2.83e-06
DCP1B	-3.02328	1.13e-06	3.3e-06
THAP7	-3.02328	1.13e-06	3.3e-06
SH3TC2	-1.39461	1.16e-06	3.37e-06
LRP1	-5.52637	1.21e-06	3.52e-06
ID2	-1.35795	1.26e-06	3.65e-06
COX11	-1.0575	1.3e-06	3.74e-06
UNC5B	-2.21819	1.42e-06	4.07e-06
NAPEPLD	-1.83773	1.45e-06	4.14e-06
SMARCAD1	-1.45707	1.47e-06	4.2e-06
ARID3A	-1.11283	1.48e-06	4.22e-06
WRB-SH3BGR	-2.47693	1.52e-06	4.32e-06
CSTB	-5.48723	1.7e-06	4.79e-06
TIMP1	-5.48723	1.7e-06	4.79e-06
AHSP	-4.55762	1.7e-06	4.8e-06
FRS2	-4.55762	1.7e-06	4.8e-06
CLDN20	-3.28078	1.73e-06	4.87e-06
NUGGC	-1.63831	1.74e-06	4.89e-06
CSNK2B	-2.09819	1.83e-06	5.12e-06
AATK	-1.61276	1.86e-06	5.19e-06
KRT8	-1.29241	2.02e-06	5.62e-06
LEPROT	-1.1425	2.12e-06	5.87e-06
PARVG	-1.16247	2.34e-06	6.43e-06
ATAD3A	-1.36035	2.4e-06	6.57e-06
GLB1L2	-2.44541	2.46e-06	6.72e-06
LDLRAD2	-2.44541	2.46e-06	6.72e-06
THEMIS2	-1.7233	2.63e-06	7.16e-06
MED16	-5.43284	2.67e-06	7.27e-06
TRPT1	-5.41702	3.04e-06	8.17e-06
MYOD1	-5.41323	3.13e-06	8.4e-06
PCDH11X	-5.41323	3.13e-06	8.4e-06
SLC35D2	-5.41323	3.13e-06	8.4e-06
CACNG2	-1.22661	3.22e-06	8.59e-06
GPR183	-3.22419	3.25e-06	8.67e-06
ALPL	-1.67226	3.44e-06	9.13e-06
HAS3	-1.67226	3.44e-06	9.13e-06
IL17F	-1.67226	3.44e-06	9.13e-06
CDC27	-1.16842	3.61e-06	9.55e-06
ACY1	-1.05084	3.91e-06	1.03e-05
NGFR	-1.1653	4.02e-06	1.05e-05
MAB21L2	-2.70135	4.26e-06	1.11e-05
GLRA3	-2.70135	4.26e-06	1.11e-05
SLC29A4	-2.40234	4.35e-06	1.13e-05
COQ9	-2.39971	4.5e-06	1.17e-05
PRPSAP1	-3.62473	4.66e-06	1.2e-05
C20orf195	-1.08284	4.74e-06	1.22e-05
SRC	-1.36085	4.82e-06	1.24e-05
CUL4A	-2.0278	5.22e-06	1.34e-05
SCML4	-1.43278	5.39e-06	1.38e-05
ZBTB17	-1.431	5.57e-06	1.42e-05
PTGDR	-1.52438	5.67e-06	1.44e-05
MIB2	-1.21841	5.71e-06	1.45e-05
SPIRE2	-1.49438	5.78e-06	1.46e-05
PTS	-5.33523	5.82e-06	1.47e-05
WDR25	-5.33523	5.82e-06	1.47e-05
FOXD3	-5.33523	5.82e-06	1.47e-05
EID1	-5.33523	5.82e-06	1.47e-05
ZNF365	-2.0913	5.92e-06	1.5e-05
PPIF	-1.57348	6.03e-06	1.52e-05
TIFAB	-3.1653	6.1e-06	1.54e-05
PARP10	-1.89113	6.46e-06	1.62e-05
EEF2KMT	-1.65257	6.51e-06	1.63e-05
UGT8	-1.05624	6.67e-06	1.67e-05
PPP3R1	-1.59826	6.98e-06	1.74e-05
SLC25A27	-1.78197	7.46e-06	1.85e-05
ZNF710	-2.35795	7.65e-06	1.89e-05
JPH2	-2.35795	7.65e-06	1.89e-05
PKHD1	-1.13359	8.18e-06	2.01e-05
TRAF6	-1.58132	8.71e-06	2.13e-05
ZNF573	-1.99127	8.77e-06	2.15e-05
CTSW	-3.55762	8.89e-06	2.17e-05
FAM163B	-1.18279	9.36e-06	2.28e-05
SALL2	-1.18279	9.36e-06	2.28e-05
RAB43	-5.2646	9.94e-06	2.4e-05
FAM129C	-1.71989	9.96e-06	2.41e-05
NIF3L1	-5.25361	1.08e-05	2.58e-05
NRROS	-5.25276	1.08e-05	2.59e-05
PTPRE	-5.25276	1.08e-05	2.59e-05
ANGPTL6	-5.25276	1.08e-05	2.59e-05
WT1	-5.25276	1.08e-05	2.59e-05
ELFN1	-3.1039	1.14e-05	2.72e-05
HS3ST3A1	-4.33523	1.19e-05	2.81e-05
PDE2A	-1.90227	1.26e-05	2.96e-05
OSMR	-5.22794	1.3e-05	3.06e-05
TMED7	-5.22535	1.33e-05	3.11e-05
MYOCD	-1.5898	1.36e-05	3.18e-05
PCGF6	-1.52787	1.37e-05	3.2e-05
MAPK8IP2	-1.95007	1.37e-05	3.22e-05
RAB32	-2.43832	1.4e-05	3.27e-05
DEF6	-5.21754	1.4e-05	3.28e-05
ARHGEF4	-1.0278	1.41e-05	3.3e-05
SEZ6L2	-1.78421	1.46e-05	3.4e-05
GAGE8	-1.23918	1.47e-05	3.43e-05
ITPRIP	-1.04982	1.5e-05	3.49e-05
PFN3	-1.61008	1.68e-05	3.86e-05
ERICH4	-1.48723	1.69e-05	3.88e-05
ADAP1	-3.48723	1.69e-05	3.89e-05
ARRDC4	-3.48723	1.69e-05	3.89e-05
RWDD4	-3.48723	1.69e-05	3.89e-05
TMEM31	-1.67422	1.73e-05	3.96e-05
CYB5R3	-1.32074	1.8e-05	4.11e-05
CRYAA	-1.59573	1.9e-05	4.32e-05
SLA2	-2.07964	1.96e-05	4.45e-05
PRDM11	-5.1653	2.03e-05	4.6e-05
TGFA	-5.1653	2.03e-05	4.6e-05
NT5C3B	-5.1653	2.03e-05	4.6e-05
MKRN2OS	-5.1653	2.03e-05	4.6e-05
PRDM6	-5.1653	2.03e-05	4.6e-05
GYLTL1B	-1.63243	2.07e-05	4.67e-05
QRFP	-1.25019	2.12e-05	4.77e-05
HNMT	-3.03977	2.14e-05	4.8e-05
SCIN	-3.03977	2.14e-05	4.8e-05
PI4K2A	-1.20483	2.18e-05	4.88e-05
CD276	-2.78016	2.27e-05	5.06e-05
HMGB2	-4.25276	2.28e-05	5.08e-05
PRRT1	-4.25276	2.28e-05	5.08e-05
C6orf47	-1.11407	2.4e-05	5.34e-05
HEPACAM2	-2.38769	2.48e-05	5.49e-05
PPP1CB	-4.23655	2.58e-05	5.69e-05
FABP5	-1.20594	2.77e-05	6.09e-05
ANP32A	-1.78679	2.85e-05	6.23e-05
ARMC10	-1.95383	2.87e-05	6.28e-05
ZFAND5	-3.14241	2.92e-05	6.37e-05
SLC6A7	-1.68467	3.12e-05	6.77e-05
BHMG1	-1.6014	3.27e-05	7.04e-05
SLC51B	-1.53208	3.31e-05	7.12e-05
SDHC	-1.55641	3.33e-05	7.17e-05
KCNK5	-1.82827	3.41e-05	7.33e-05
UBE2S	-1.82827	3.41e-05	7.33e-05
PSMD1	-3.40638	3.42e-05	7.34e-05
NPM1	-1.3475	3.52e-05	7.55e-05
AEN	-1.20712	3.54e-05	7.58e-05
NQO2	-2.1195	3.69e-05	7.88e-05
SFI1	-1.38769	3.76e-05	8e-05
SLC2A6	-1.38769	3.76e-05	8e-05
HSPBP1	-1.21599	3.8e-05	8.06e-05
TOX	-1.7155	3.81e-05	8.08e-05
MYT1	-5.07219	3.83e-05	8.11e-05
NIPSNAP3B	-5.07219	3.83e-05	8.11e-05
WWC3	-5.07219	3.83e-05	8.11e-05
PIH1D1	-5.06641	3.98e-05	8.4e-05
CD74	-2.28559	3.98e-05	8.4e-05
RCL1	-2.97265	3.99e-05	8.41e-05
ECT2L	-2.71433	4.04e-05	8.49e-05
AGTRAP	-2.21593	4.08e-05	8.57e-05
CCR7	-1.54996	4.12e-05	8.66e-05
RPL18A	-4.1653	4.38e-05	9.15e-05
BPIFA2	-4.1653	4.38e-05	9.15e-05
GCHFR	-4.1653	4.38e-05	9.15e-05
NME9	-4.1653	4.38e-05	9.15e-05
TCEA1	-4.1653	4.38e-05	9.15e-05
BCAM	-4.1653	4.38e-05	9.15e-05
ZPBP	-4.1653	4.38e-05	9.15e-05
TAC3	-2.68886	4.41e-05	9.2e-05
SYT6	-1.93083	4.76e-05	9.86e-05
PHGDH	-1.39663	4.76e-05	9.86e-05
ZMAT3	-1.70042	4.84e-05	0.000100113
SLC26A9	-1.14567	5.09e-05	0.000104898
NFYC	-1.14567	5.09e-05	0.000104898
SLC17A9	-1.56969	5.13e-05	0.000105597
B3GNT4	-1.56969	5.13e-05	0.000105597
PROK1	-1.56969	5.13e-05	0.000105597
IL11	-1.09592	5.24e-05	0.000107454
PCDHA10	-1.82183	5.51e-05	0.000112407
ZAP70	-1.99538	5.53e-05	0.000112706
PRKAA2	-1.78979	5.58e-05	0.00011366
ISCA1	-1.3617	5.67e-05	0.00011529
HLA-G	-1.23352	5.86e-05	0.000118673
ALX4	-1.07676	6.1e-05	0.000123328
UBE2Q1	-1.07676	6.1e-05	0.000123328
ROBO2	-1.67987	6.11e-05	0.000123358
NKX2-3	-3.33523	6.14e-05	0.000123806
CCT6B	-3.33523	6.14e-05	0.000123806
NDUFB9	-3.33523	6.14e-05	0.000123806
DPT	-3.33523	6.14e-05	0.000123806
CCS	-3.33523	6.14e-05	0.000123806
CSDC2	-1.08687	6.19e-05	0.000124827
RIMBP2	-1.45808	6.29e-05	0.000126541
TKTL2	-2.07219	6.31e-05	0.000127037
CEACAM5	-2.07219	6.31e-05	0.000127037
SYNM	-1.51894	6.42e-05	0.000129081
SLC51A	-3.2904	6.58e-05	0.000131952
MCU	-1.3288	6.69e-05	0.000133557
ZNF586	-1.83391	6.78e-05	0.000135145
SDHD	-3.95891	6.79e-05	0.000135319
DDX24	-1.29862	6.82e-05	0.000135911
ENTPD6	-1.09383	6.82e-05	0.000135994
ZNF385A	-1.54805	6.93e-05	0.000137983
TMEM266	-1.0201	6.94e-05	0.000138211
AMELY	-2.1653	7.06e-05	0.000140368
TSLP	-2.1653	7.06e-05	0.000140368
IDH3G	-1.36966	7.19e-05	0.000142572
TNFRSF10D	-4.97265	7.26e-05	0.000143475
PNPLA1	-4.97265	7.26e-05	0.000143475
AOX1	-4.97265	7.26e-05	0.000143475
PECAM1	-4.97162	7.31e-05	0.000144329
RASSF3	-2.90227	7.42e-05	0.000146377
ZNF319	-1.71279	7.46e-05	0.00014706
MPZL1	-2.28078	7.69e-05	0.000151039
MFAP4	-2.28078	7.69e-05	0.000151039
IL20RB	-2.28078	7.69e-05	0.000151039
KIF19	-2.42833	8.06e-05	0.000157694
DDX54	-4.07219	8.45e-05	0.00016442
MUL1	-4.07219	8.45e-05	0.00016442
SLC5A10	-4.07219	8.45e-05	0.00016442
NBL1	-3.57915	9.19e-05	0.000177059
GGH	-1.94957	9.29e-05	0.000178748
PABPC4	-1.64335	9.75e-05	0.000186658
RXRA	-1.10559	0.000103328	0.000196601
TLR9	-2.02328	0.000107318	0.000203494
ARL8B	-2.02328	0.000107318	0.000203494
NT5C1B-RDH14	-2.634	0.000109549	0.000207266
MAL2	-3.53303	0.00010997	0.000207979
DLK2	-1.96189	0.000111464	0.000210625
EXD3	-1.38769	0.000115564	0.000217479
TFAM	-1.15063	0.000116664	0.000219331
ARL6IP6	-3.25276	0.000116723	0.000219331
VTN	-1.21421	0.000119679	0.000223825
ADAD1	-1.21421	0.000119679	0.000223825
OR2L3	-1.18887	0.000124592	0.000232207
GDI2	-1.58034	0.000124714	0.000232401
SLC9A5	-1.5041	0.000124854	0.000232603
HIRIP3	-1.06972	0.000126609	0.000235465
RIOK1	-1.84337	0.000131073	0.000242893
FGFR1OP2	-2.82827	0.000137834	0.000253887
C4BPA	-4.86574	0.000138382	0.000253964
GSTT2	-4.86574	0.000138382	0.000253964
FZD1	-4.86574	0.000138382	0.000253964
ATP8B1	-4.86574	0.000138382	0.000253964
C8G	-4.86574	0.000138382	0.000253964
GDF5	-4.86574	0.000138382	0.000253964
FZD10	-4.86574	0.000138382	0.000253964
TTC5	-4.86574	0.000138382	0.000253964
PRMT6	-4.86574	0.000138382	0.000253964
SESTD1	-4.86574	0.000138382	0.000253964
C6orf99	-4.86574	0.000138382	0.000253964
DGKQ	-1.05283	0.000139357	0.000255666
GPR12	-1.05283	0.000139357	0.000255666
ADGRG5	-3.97571	0.000148725	0.000271034
CCDC106	-1.60587	0.000154845	0.000280841
PDE6D	-1.90227	0.000155262	0.000281476
RHOD	-1.90227	0.000155262	0.000281476
RHOBTB2	-1.52285	0.000156508	0.00028357
ACAP2	-1.52285	0.000156508	0.00028357
NUTM1	-1.52285	0.000156508	0.00028357
KCNN3	-1.26655	0.00016173	0.000292273
KRTAP5-3	-3.97265	0.000163599	0.000295137
TRPM8	-3.97265	0.000163599	0.000295137
HDDC2	-3.97265	0.000163599	0.000295137
LCNL1	-3.97265	0.000163599	0.000295137
TLX3	-3.97265	0.000163599	0.000295137
C12orf80	-1.79869	0.000165089	0.000297645
TMEM230	-4.82637	0.000173689	0.000311175
LNX1	-1.18996	0.000173926	0.000311344
LAD1	-1.34997	0.00018125	0.000323119
GRM2	-1.97265	0.000181462	0.000323406
OR8B2	-4.80916	0.000191501	0.000339995
MCM3AP	-1.01253	0.0001931	0.000342495
CLEC18A	-4.80453	0.000196557	0.000347988
ARPC4	-1.48443	0.000201266	0.000355373
TTYH1	-1.32058	0.000205784	0.000362568
RRP1	-1.06437	0.000206222	0.000363187
CCDC85C	-1.06437	0.000206222	0.000363187
ATP6V0C	-2.05838	0.000208401	0.000366562
SNRPN	-2.05846	0.00021488	0.000375488
BIN1	-1.14184	0.000221135	0.000385329
KRTAP13-4	-3.1653	0.0002217	0.000385915
SLC24A5	-3.1653	0.0002217	0.000385915
LZTR1	-3.1653	0.0002217	0.000385915
CHKA	-1.36693	0.000221758	0.000385915
ZNF17	-2.1653	0.000233796	0.000405198
NXPH1	-2.1653	0.000233796	0.000405198
PITX3	-2.1653	0.000233796	0.000405198
EPHA2	-1.90466	0.000243449	0.000420593
IYD	-2.3028	0.000253957	0.000437085
ADAM18	-2.3028	0.000253957	0.000437085
NEDD4	-2.75026	0.000255065	0.000438511
BDKRB2	-2.75026	0.000255065	0.000438511
APCDD1L	-2.75026	0.000255065	0.000438511
ESRP1	-2.75026	0.000255065	0.000438511
MAPK12	-1.85336	0.000258042	0.000443083
H2AFY2	-2.48723	0.000263428	0.000450852
STT3A	-2.48723	0.000263428	0.000450852
EFCAB3	-2.48723	0.000263428	0.000450852
SLC16A12	-4.75146	0.000263707	0.000451269
SLC45A1	-4.75026	0.000265439	0.000452425
MNAT1	-4.75026	0.000265439	0.000452425
OR5J2	-4.75026	0.000265439	0.000452425
NLN	-4.75026	0.000265439	0.000452425
TAS2R60	-4.75026	0.000265439	0.000452425
SLC26A7	-4.75026	0.000265439	0.000452425
GTF3C6	-4.75026	0.000265439	0.000452425
PRMT7	-4.75026	0.000265439	0.000452425
PEX3	-4.75026	0.000265439	0.000452425
PPP1R9A	-1.23988	0.000271948	0.000462641
TRMT12	-1.09819	0.000275268	0.00046793
GALNT12	-1.3768	0.000281739	0.000477572
RAD50	-1.14105	0.00028288	0.000479376
PRB2	-1.82876	0.000287798	0.000487207
SORL1	-1.04331	0.000289432	0.000489732
PPM1F	-1.70587	0.000289523	0.000489776
SH3RF1	-1.42458	0.000297561	0.000502494
LOC653602	-2.74944	0.000303131	0.000511032
ACBD7	-1.66663	0.000304105	0.000511209
BCL7B	-1.11799	0.000316375	0.000529261
SLC18A1	-3.86574	0.000317381	0.00053012
TNFRSF25	-3.86574	0.000317381	0.00053012
TPSB2	-3.86574	0.000317381	0.00053012
RHOB	-3.86574	0.000317381	0.00053012
ANKRD34C	-3.86574	0.000317381	0.00053012
KIAA1551	-3.86574	0.000317381	0.00053012
DEXI	-1.0388	0.000336975	0.000559402
RASL11A	-2.0018	0.000354982	0.000586145
ERMARD	-2.0018	0.000354982	0.000586145
OR2T8	-2.0018	0.000354982	0.000586145
TSGA10IP	-2.0018	0.000354982	0.000586145
CLN5	-1.38769	0.000357854	0.0005905
RELA	-1.38769	0.000357854	0.0005905
UBE3A	-1.1412	0.000358606	0.000591611
SLC19A3	-2.34157	0.000359079	0.000592158
CPNE2	-1.02194	0.000404394	0.00065829
GIPR	-3.82408	0.000405828	0.000660524
BCAS1	-1.98555	0.00041162	0.000669315
PRELP	-3.07219	0.00042043	0.000681905
SPRY3	-3.07219	0.00042043	0.000681905
FADS6	-3.07219	0.00042043	0.000681905
NONO	-3.07219	0.00042043	0.000681905
BCL6B	-1.80273	0.000426237	0.000690134
PGA4	-1.84465	0.000440367	0.00071118
WDR86	-2.23569	0.000447177	0.000719834
DHRS1	-1.26046	0.000454715	0.000730501
RGS7	-1.98578	0.000460671	0.000739471
NLRP4	-1.1393	0.00046359	0.000743681
CACNA1A	-1.1393	0.00046359	0.000743681
LRRTM3	-1.66006	0.000466494	0.00074729
CCDC79	-1.66006	0.000466494	0.00074729
LMCD1	-1.66006	0.000466494	0.00074729
CWC27	-1.66006	0.000466494	0.00074729
GPC6	-3.6315	0.000468488	0.000750293
ZNF227	-2.6678	0.000470282	0.000752623
STH	-2.6678	0.000470282	0.000752623
CALB1	-2.6678	0.000470282	0.000752623
ZNF781	-2.41323	0.00047376	0.000757127
MSH4	-2.41323	0.00047376	0.000757127
RPUSD3	-2.41323	0.00047376	0.000757127
CEP120	-2.41323	0.00047376	0.000757127
P2RX6	-2.41323	0.00047376	0.000757127
NECAB2	-4.62473	0.000512547	0.000808216
IRGM	-4.62473	0.000512547	0.000808216
LOC200726	-4.62473	0.000512547	0.000808216
HCFC2	-4.62473	0.000512547	0.000808216
OR13H1	-4.62473	0.000512547	0.000808216
KNOP1	-4.62473	0.000512547	0.000808216
C20orf27	-1.2267	0.000523281	0.000823283
IGSF1	-1.1653	0.000527948	0.000829828
ZNF143	-1.35293	0.000542111	0.000849609
PELI3	-1.35293	0.000542111	0.000849609
CEP97	-1.34397	0.000545454	0.000854529
PXMP4	-1.0526	0.000555872	0.000867353
ZSWIM4	-1.70135	0.000573219	0.000891393
MPLKIP	-1.19505	0.000597293	0.000926078
FAM122C	-1.39749	0.000599863	0.000929641
MPG	-3.75026	0.000617248	0.000952239
CEMIP	-3.75026	0.000617248	0.000952239
UPB1	-3.75026	0.000617248	0.000952239
RPL24	-3.75026	0.000617248	0.000952239
SIKE1	-3.75026	0.000617248	0.000952239
DNAJB13	-3.75026	0.000617248	0.000952239
OR9Q1	-3.75026	0.000617248	0.000952239
DEPDC1B	-3.75026	0.000617248	0.000952239
HDX	-3.75026	0.000617248	0.000952239
PNPLA2	-3.75026	0.000617248	0.000952239
DCLK3	-3.75026	0.000617248	0.000952239
LRFN3	-3.75026	0.000617248	0.000952239
KRTAP5-10	-1.06908	0.000638086	0.000982175
